# Supplementary material for: Tris(1,2-dimeth­oxy­ethane-κ2 O,O′)iodidocalcium iodide
Source: Acta Crystallogr Sect E Struct Rep Online. 2012 Jan 18;68(Pt 2):m172. doi: 10.1107/S160053681200075X (PMC3274900; doi:10.1107/S160053681200075X)
Supplement: Supplementary file 1 [file e-68-0m172-sup1.cif]

##############################################################################
#                                                                            #
# This CIF contains the data in a paper accepted for publication in          #
# Acta Crystallographica Section E. It conforms to the requirements of       #
# Notes for Authors for Acta Crystallographica Section E, and has been       #
# peer reviewed under the auspices of the IUCr Commission on Journals.       #
#                                                                            #
# Full details of the Crystallographic Information File format               #
# are given in the paper "The Crystallographic Information File (CIF):       #
# a New Standard Archive File for Crystallography" by S. R. Hall, F. H.      #
# Allen and I. D. Brown [Acta Cryst. (1991), A47, 655-685].                  #
#                                                                            #
# The current version of the core CIF dictionary is obtainable from          #
# ftp://ftp.iucr.org/pub/cif_core.dic.                                       #
#                                                                            #
# Software is freely available for graphical display of the structure(s)     #
# in this CIF. For information consult the CIF software page                 #
# http://www.iucr.org/resources/cif/software.                                #
#                                                                            #
# This file may be used for bona fide research purposes within the           #
# scientific community so long as proper attribution is given to the journal # 
# article from which it was obtained.                                        #
#                                                                            #
##############################################################################
data_global
_audit_creation_method     SHELXL-97
_journal_date_recd_electronic     2012-01-06
_journal_date_accepted     2012-01-08
_journal_name_full     'Acta Crystallographica, Section E'
_journal_year     2012
_journal_volume     68
_journal_issue      2
_journal_page_first     m172
_journal_page_last     m172
_journal_paper_category     QM
_journal_paper_doi     10.1107/S160053681200075X
_journal_coeditor_code     HY2505
_publ_contact_author_name     'Dr Hsuan-Ying Chen'
_publ_contact_author_address
;
Department of Medicinal and Applied Chemistry
Kaohsiung Medical University
Kaohsiung 807
Taiwan
;
_publ_contact_author_email     hchen@kmu.edu.tw
_publ_contact_author_fax     '886-7-3125339'
_publ_contact_author_phone     '886-7-3121101ext2585'
_publ_section_title
;
Tris(1,2-dimethoxyethane-\k^2^<i>O</i>,<i>O</i>')iodidocalcium iodide
;
loop_
    _publ_author_name
    _publ_author_address
    'Ou, Siou-Wei'
;
Department of Medicinal and Applied Chemistry
Kaohsiung Medical University
Kaohsiung 807
Taiwan
;
    'Lu, Wei-Yi'
;
Department of Chemistry
National Chung Hsing University
Taichung 402
Taiwan
;
    'Chen, Hsuan-Ying'
;
Department of Medicinal and Applied Chemistry
Kaohsiung Medical University
Kaohsiung 807
Taiwan
;
data_I
_chemical_name_systematic
;
Tris(1,2-dimethoxyethane-\k^2^<i>O</i>,<i>O</i>')iodidocalcium iodide
;
_chemical_name_common     ?
_chemical_formula_moiety     'C12 H30 Ca I O6 +, I -'
_chemical_formula_sum     'C12 H30 Ca I2 O6'
_chemical_formula_iupac     '[Ca I (C4 H10 O2)3] I'
_chemical_formula_weight     564.24
_chemical_melting_point     ?
_symmetry_cell_setting     monoclinic
_symmetry_space_group_name_H-M     'P 21/c'
_symmetry_space_group_name_Hall     '-P 2ybc'
loop_
    _symmetry_equiv_pos_as_xyz
    'x, y, z'
    '-x, y+1/2, -z+1/2'
    '-x, -y, -z'
    'x, -y-1/2, z-1/2'
_cell_length_a     12.1503(6)
_cell_length_b     10.7767(5)
_cell_length_c     16.2295(8)
_cell_angle_alpha     90.00
_cell_angle_beta     99.5140(10)
_cell_angle_gamma     90.00
_cell_volume     2095.86(18)
_cell_formula_units_Z     4
_cell_measurement_reflns_used     9874
_cell_measurement_theta_min     2.0
_cell_measurement_theta_max     28.0
_cell_measurement_temperature     100(2)
_exptl_crystal_description     blocks
_exptl_crystal_colour     colourless
_exptl_crystal_size_max     0.23
_exptl_crystal_size_mid     0.23
_exptl_crystal_size_min     0.15
_exptl_crystal_density_diffrn     1.788
_exptl_crystal_density_meas     ?
_exptl_crystal_density_method     'not measured'
_exptl_crystal_F_000     1104
_exptl_absorpt_coefficient_mu     3.264
_exptl_absorpt_correction_type     multi-scan
_exptl_absorpt_process_details     '(SADABS; Bruker, 2001)'
_exptl_absorpt_correction_T_min     0.5219
_exptl_absorpt_correction_T_max     0.6472
_exptl_special_details     ?
_diffrn_ambient_temperature     100(2)
_diffrn_radiation_type     MoK\a
_diffrn_radiation_wavelength     0.71073
_diffrn_radiation_source     'fine-focus sealed tube'
_diffrn_radiation_monochromator     graphite
_diffrn_measurement_device_type     'Bruker APEXII CCD'
_diffrn_measurement_method     '\f and \w scans'
_diffrn_detector_area_resol_mean     ?
_diffrn_reflns_number     14842
_diffrn_reflns_av_R_equivalents     0.0170
_diffrn_reflns_av_sigmaI/netI     0.0166
_diffrn_reflns_theta_min     1.70
_diffrn_reflns_theta_max     27.50
_diffrn_reflns_theta_full     27.50
_diffrn_measured_fraction_theta_max     0.996
_diffrn_measured_fraction_theta_full     0.996
_diffrn_reflns_limit_h_min     -15
_diffrn_reflns_limit_h_max     15
_diffrn_reflns_limit_k_min     -13
_diffrn_reflns_limit_k_max     14
_diffrn_reflns_limit_l_min     -21
_diffrn_reflns_limit_l_max     20
_refine_special_details
;
Refinement of <i>F</i>^2^ against ALL reflections. The weighted <i>R</i>-factor
<i>wR</i> and goodness of fit <i>S</i> are based on <i>F</i>^2^, conventional
<i>R</i>-factors <i>R</i> are based on <i>F</i>, with <i>F</i> set to zero for
negative <i>F</i>^2^. The threshold expression of <i>F</i>^2^ >
\s(<i>F</i>^2^) is used only for calculating <i>R</i>-factors(gt) <i>etc</i>.
and is not relevant to the choice of reflections for refinement.
<i>R</i>-factors based on <i>F</i>^2^ are statistically about twice as large
as those based on <i>F</i>, and <i>R</i>- factors based on ALL data will be
even larger.
;
_reflns_number_total     4791
_reflns_number_gt     4627
_reflns_threshold_expression     I>2\s(I)
_refine_ls_structure_factor_coef     Fsqd
_refine_ls_matrix_type     full
_refine_ls_R_factor_all     0.0170
_refine_ls_R_factor_gt     0.0162
_refine_ls_wR_factor_gt     0.0430
_refine_ls_wR_factor_ref     0.0434
_refine_ls_goodness_of_fit_ref     1.193
_refine_ls_restrained_S_all     1.193
_refine_ls_number_reflns     4791
_refine_ls_number_parameters     196
_refine_ls_number_restraints     0
_refine_ls_hydrogen_treatment     constr
_refine_ls_weighting_scheme     calc
_refine_ls_weighting_details
         'calc w=1/[\s^2^(Fo^2^)+(0.0191P)^2^+0.9088P] where P=(Fo^2^+2Fc^2^)/3'
_atom_sites_solution_hydrogens     geom
_atom_sites_solution_primary     direct
_atom_sites_solution_secondary     difmap
_refine_ls_shift/su_max     0.005
_refine_ls_shift/su_mean     0.000
_refine_diff_density_max     0.345
_refine_diff_density_min     -0.908
_refine_ls_extinction_method     none
_refine_ls_extinction_coef     ?
loop_
    _atom_type_symbol
    _atom_type_description
    _atom_type_scat_dispersion_real
    _atom_type_scat_dispersion_imag
    _atom_type_scat_source
    'C' 'C' 0.0033 0.0016
                         'International Tables Vol C Tables 4.2.6.8 and 6.1.1.4'
    'H' 'H' 0.0000 0.0000
                         'International Tables Vol C Tables 4.2.6.8 and 6.1.1.4'
    'O' 'O' 0.0106 0.0060
                         'International Tables Vol C Tables 4.2.6.8 and 6.1.1.4'
    'Ca' 'Ca' 0.2262 0.3064
                         'International Tables Vol C Tables 4.2.6.8 and 6.1.1.4'
    'I' 'I' -0.4742 1.8119
                         'International Tables Vol C Tables 4.2.6.8 and 6.1.1.4'
_computing_data_collection     'APEX2 (Bruker, 2007)'
_computing_cell_refinement     'SAINT (Bruker, 2007)'
_computing_data_reduction     'SAINT (Bruker, 2007)'
_computing_structure_solution     'SHELXTL (Sheldrick, 2008)'
_computing_structure_refinement     'SHELXTL (Sheldrick, 2008)'
_computing_molecular_graphics     'SHELXTL (Sheldrick, 2008)'
_computing_publication_material     'SHELXTL (Sheldrick, 2008)'
loop_
    _atom_site_type_symbol
    _atom_site_label
    _atom_site_fract_x
    _atom_site_fract_y
    _atom_site_fract_z
    _atom_site_U_iso_or_equiv
    _atom_site_adp_type
    _atom_site_calc_flag
    _atom_site_refinement_flags
    _atom_site_occupancy
    _atom_site_symmetry_multiplicity
    _atom_site_disorder_assembly
    _atom_site_disorder_group
    Ca Ca1 0.74096(2) 0.25280(3) 0.987454(18) 0.01103(6) Uani d . 1 1 . .
    I I1 0.589004(9) 0.206685(9) 1.116467(6) 0.01643(4) Uani d . 1 1 . .
    I I2 0.169983(9) 0.297669(9) 0.264013(7) 0.01675(4) Uani d . 1 1 . .
    O O1 0.91500(9) 0.19272(10) 1.07103(7) 0.0141(2) Uani d . 1 1 . .
    O O2 0.89431(10) 0.28746(10) 0.91541(7) 0.0165(2) Uani d . 1 1 . .
    O O3 0.80225(9) 0.44050(10) 1.07187(7) 0.0152(2) Uani d . 1 1 . .
    O O4 0.66028(9) 0.44389(10) 0.92287(7) 0.0163(2) Uani d . 1 1 . .
    O O5 0.60542(9) 0.17389(11) 0.87284(7) 0.0164(2) Uani d . 1 1 . .
    O O6 0.77110(9) 0.02920(10) 0.95308(7) 0.0155(2) Uani d . 1 1 . .
    C C1 0.92225(14) 0.09314(15) 1.13105(10) 0.0178(3) Uani d . 1 1 . .
    H H1A 0.8532 0.0897 1.1548 0.027 Uiso calc R 1 1 . .
    H H1B 0.9857 0.1078 1.1758 0.027 Uiso calc R 1 1 . .
    H H1C 0.9328 0.0143 1.1033 0.027 Uiso calc R 1 1 . .
    C C2 1.01205(14) 0.19625(14) 1.03155(10) 0.0166(3) Uani d . 1 1 . .
    H H2A 1.0198 0.1169 1.0024 0.020 Uiso calc R 1 1 . .
    H H2B 1.0797 0.2086 1.0740 0.020 Uiso calc R 1 1 . .
    C C3 0.99948(14) 0.30183(15) 0.96992(11) 0.0185(3) Uani d . 1 1 . .
    H H3A 1.0016 0.3821 0.9998 0.022 Uiso calc R 1 1 . .
    H H3B 1.0613 0.3005 0.9371 0.022 Uiso calc R 1 1 . .
    C C4 0.88796(16) 0.3613(2) 0.84086(12) 0.0305(4) Uani d . 1 1 . .
    H H4A 0.8171 0.3450 0.8040 0.046 Uiso calc R 1 1 . .
    H H4B 0.9500 0.3397 0.8119 0.046 Uiso calc R 1 1 . .
    H H4C 0.8925 0.4494 0.8559 0.046 Uiso calc R 1 1 . .
    C C5 0.84956(14) 0.42976(16) 1.15957(10) 0.0193(3) Uani d . 1 1 . .
    H H5A 0.9184 0.3808 1.1655 0.029 Uiso calc R 1 1 . .
    H H5B 0.7960 0.3885 1.1894 0.029 Uiso calc R 1 1 . .
    H H5C 0.8663 0.5127 1.1831 0.029 Uiso calc R 1 1 . .
    C C6 0.71418(14) 0.53093(15) 1.05910(10) 0.0187(3) Uani d . 1 1 . .
    H H6A 0.7380 0.6076 1.0907 0.022 Uiso calc R 1 1 . .
    H H6B 0.6471 0.4981 1.0790 0.022 Uiso calc R 1 1 . .
    C C7 0.68799(15) 0.55864(15) 0.96726(11) 0.0200(3) Uani d . 1 1 . .
    H H7A 0.6244 0.6170 0.9559 0.024 Uiso calc R 1 1 . .
    H H7B 0.7534 0.5975 0.9484 0.024 Uiso calc R 1 1 . .
    C C8 0.61548(15) 0.46988(16) 0.83621(10) 0.0213(3) Uani d . 1 1 . .
    H H8A 0.6066 0.3920 0.8046 0.032 Uiso calc R 1 1 . .
    H H8B 0.6668 0.5246 0.8127 0.032 Uiso calc R 1 1 . .
    H H8C 0.5427 0.5106 0.8327 0.032 Uiso calc R 1 1 . .
    C C9 0.48713(14) 0.20029(17) 0.85691(12) 0.0231(4) Uani d . 1 1 . .
    H H9A 0.4718 0.2731 0.8893 0.035 Uiso calc R 1 1 . .
    H H9B 0.4460 0.1287 0.8733 0.035 Uiso calc R 1 1 . .
    H H9C 0.4635 0.2169 0.7972 0.035 Uiso calc R 1 1 . .
    C C10 0.63075(14) 0.06361(15) 0.82961(10) 0.0178(3) Uani d . 1 1 . .
    H H10A 0.6216 0.0796 0.7688 0.021 Uiso calc R 1 1 . .
    H H10B 0.5797 -0.0045 0.8393 0.021 Uiso calc R 1 1 . .
    C C11 0.74998(14) 0.02824(15) 0.86297(10) 0.0179(3) Uani d . 1 1 . .
    H H11A 0.7652 -0.0557 0.8427 0.021 Uiso calc R 1 1 . .
    H H11B 0.8010 0.0873 0.8417 0.021 Uiso calc R 1 1 . .
    C C12 0.71396(15) -0.07020(15) 0.98863(11) 0.0201(3) Uani d . 1 1 . .
    H H12A 0.7403 -0.0744 1.0490 0.030 Uiso calc R 1 1 . .
    H H12B 0.7294 -0.1491 0.9628 0.030 Uiso calc R 1 1 . .
    H H12C 0.6334 -0.0544 0.9782 0.030 Uiso calc R 1 1 . .
loop_
    _atom_site_aniso_label
    _atom_site_aniso_U_11
    _atom_site_aniso_U_22
    _atom_site_aniso_U_33
    _atom_site_aniso_U_12
    _atom_site_aniso_U_13
    _atom_site_aniso_U_23
    Ca1 0.01102(14) 0.01151(14) 0.01052(13) -0.00026(10) 0.00169(10)
                                                                    -0.00006(10)
    I1 0.01616(6) 0.01888(6) 0.01554(6) -0.00274(3) 0.00641(4) 0.00003(3)
    I2 0.01794(6) 0.01398(6) 0.01738(6) -0.00181(3) 0.00008(4) 0.00072(3)
    O1 0.0140(5) 0.0152(5) 0.0132(5) 0.0014(4) 0.0025(4) 0.0007(4)
    O2 0.0161(6) 0.0204(6) 0.0132(5) -0.0004(4) 0.0032(4) 0.0048(4)
    O3 0.0160(5) 0.0152(5) 0.0132(5) 0.0025(4) -0.0010(4) -0.0025(4)
    O4 0.0204(6) 0.0127(5) 0.0144(5) 0.0004(4) -0.0013(4) 0.0010(4)
    O5 0.0132(5) 0.0182(5) 0.0167(5) -0.0002(4) -0.0009(4) -0.0025(4)
    O6 0.0169(5) 0.0137(5) 0.0148(5) -0.0023(4) -0.0003(4) -0.0011(4)
    C1 0.0223(8) 0.0171(7) 0.0135(7) 0.0011(6) 0.0011(6) 0.0029(6)
    C2 0.0134(7) 0.0203(8) 0.0165(8) 0.0019(6) 0.0034(6) -0.0010(6)
    C3 0.0142(8) 0.0198(8) 0.0216(8) -0.0027(6) 0.0032(6) 0.0001(6)
    C4 0.0237(9) 0.0439(12) 0.0260(9) 0.0068(8) 0.0102(7) 0.0214(8)
    C5 0.0234(8) 0.0192(8) 0.0135(7) 0.0005(6) -0.0021(6) -0.0037(6)
    C6 0.0186(8) 0.0149(7) 0.0216(8) 0.0035(6) 0.0007(6) -0.0043(6)
    C7 0.0227(8) 0.0120(7) 0.0233(8) 0.0009(6) -0.0018(7) -0.0007(6)
    C8 0.0242(9) 0.0237(8) 0.0147(8) 0.0015(7) -0.0005(6) 0.0045(6)
    C9 0.0121(8) 0.0301(10) 0.0256(9) 0.0001(6) -0.0009(7) 0.0016(7)
    C10 0.0205(8) 0.0180(7) 0.0141(7) -0.0037(6) -0.0001(6) -0.0028(6)
    C11 0.0211(8) 0.0176(7) 0.0150(7) -0.0011(6) 0.0032(6) -0.0043(6)
    C12 0.0225(8) 0.0152(7) 0.0219(8) -0.0039(6) 0.0014(7) 0.0021(6)
_geom_special_details
;
All e.s.d.'s (except the e.s.d. in the dihedral angle between two l.s. planes)
are estimated using the full covariance matrix. The cell e.s.d.'s are taken
into account individually in the estimation of e.s.d.'s in distances, angles
and torsion angles; correlations between e.s.d.'s in cell parameters are only
used when they are defined by crystal symmetry. An approximate (isotropic)
treatment of cell e.s.d.'s is used for estimating e.s.d.'s involving l.s.
planes.
;
loop_
    _geom_bond_atom_site_label_1
    _geom_bond_atom_site_label_2
    _geom_bond_site_symmetry_2
    _geom_bond_distance
    _geom_bond_publ_flag
    Ca1 O1 . 2.4046(12) yes
    Ca1 O2 . 2.3872(12) yes
    Ca1 O3 . 2.4871(11) yes
    Ca1 O4 . 2.4415(11) yes
    Ca1 O5 . 2.4254(12) yes
    Ca1 O6 . 2.5138(11) yes
    Ca1 I1 . 3.0525(3) yes
    O1 C2 . 1.4325(19) ?
    O1 C1 . 1.4421(18) ?
    O2 C3 . 1.437(2) ?
    O2 C4 . 1.439(2) ?
    O3 C6 . 1.4369(19) ?
    O3 C5 . 1.4489(18) ?
    O4 C7 . 1.4427(19) ?
    O4 C8 . 1.4490(19) ?
    O5 C10 . 1.4390(19) ?
    O5 C9 . 1.446(2) ?
    O6 C11 . 1.4425(19) ?
    O6 C12 . 1.4473(19) ?
    C1 H1A . 0.9800 ?
    C1 H1B . 0.9800 ?
    C1 H1C . 0.9800 ?
    C2 C3 . 1.506(2) ?
    C2 H2A . 0.9900 ?
    C2 H2B . 0.9900 ?
    C3 H3A . 0.9900 ?
    C3 H3B . 0.9900 ?
    C4 H4A . 0.9800 ?
    C4 H4B . 0.9800 ?
    C4 H4C . 0.9800 ?
    C5 H5A . 0.9800 ?
    C5 H5B . 0.9800 ?
    C5 H5C . 0.9800 ?
    C6 C7 . 1.502(2) ?
    C6 H6A . 0.9900 ?
    C6 H6B . 0.9900 ?
    C7 H7A . 0.9900 ?
    C7 H7B . 0.9900 ?
    C8 H8A . 0.9800 ?
    C8 H8B . 0.9800 ?
    C8 H8C . 0.9800 ?
    C9 H9A . 0.9800 ?
    C9 H9B . 0.9800 ?
    C9 H9C . 0.9800 ?
    C10 C11 . 1.509(2) ?
    C10 H10A . 0.9900 ?
    C10 H10B . 0.9900 ?
    C11 H11A . 0.9900 ?
    C11 H11B . 0.9900 ?
    C12 H12A . 0.9800 ?
    C12 H12B . 0.9800 ?
    C12 H12C . 0.9800 ?
loop_
    _geom_angle_atom_site_label_1
    _geom_angle_atom_site_label_2
    _geom_angle_atom_site_label_3
    _geom_angle_site_symmetry_1
    _geom_angle_site_symmetry_3
    _geom_angle
    _geom_angle_publ_flag
    O2 Ca1 O1 . . 68.51(4) ?
    O2 Ca1 O5 . . 99.51(4) ?
    O1 Ca1 O5 . . 139.51(4) ?
    O2 Ca1 O4 . . 87.03(4) ?
    O1 Ca1 O4 . . 136.26(4) ?
    O5 Ca1 O4 . . 78.05(4) ?
    O2 Ca1 O3 . . 87.46(4) ?
    O1 Ca1 O3 . . 75.70(4) ?
    O5 Ca1 O3 . . 144.21(4) ?
    O4 Ca1 O3 . . 67.23(4) ?
    O2 Ca1 O6 . . 83.52(4) ?
    O1 Ca1 O6 . . 73.76(4) ?
    O5 Ca1 O6 . . 66.36(4) ?
    O4 Ca1 O6 . . 140.91(4) ?
    O3 Ca1 O6 . . 149.37(4) ?
    O2 Ca1 I1 . . 166.17(3) ?
    O1 Ca1 I1 . . 98.31(3) ?
    O5 Ca1 I1 . . 93.32(3) ?
    O4 Ca1 I1 . . 100.74(3) ?
    O3 Ca1 I1 . . 85.10(3) ?
    O6 Ca1 I1 . . 97.06(3) ?
    C2 O1 C1 . . 111.03(12) ?
    C2 O1 Ca1 . . 116.92(9) ?
    C1 O1 Ca1 . . 122.09(9) ?
    C3 O2 C4 . . 112.11(13) ?
    C3 O2 Ca1 . . 113.70(9) ?
    C4 O2 Ca1 . . 124.09(10) ?
    C6 O3 C5 . . 111.16(12) ?
    C6 O3 Ca1 . . 108.91(9) ?
    C5 O3 Ca1 . . 120.68(9) ?
    C7 O4 C8 . . 109.77(12) ?
    C7 O4 Ca1 . . 117.68(9) ?
    C8 O4 Ca1 . . 129.75(9) ?
    C10 O5 C9 . . 111.20(12) ?
    C10 O5 Ca1 . . 119.39(9) ?
    C9 O5 Ca1 . . 126.65(10) ?
    C11 O6 C12 . . 112.47(12) ?
    C11 O6 Ca1 . . 102.93(8) ?
    C12 O6 Ca1 . . 121.60(9) ?
    O1 C1 H1A . . 109.5 ?
    O1 C1 H1B . . 109.5 ?
    H1A C1 H1B . . 109.5 ?
    O1 C1 H1C . . 109.5 ?
    H1A C1 H1C . . 109.5 ?
    H1B C1 H1C . . 109.5 ?
    O1 C2 C3 . . 108.45(13) ?
    O1 C2 H2A . . 110.0 ?
    C3 C2 H2A . . 110.0 ?
    O1 C2 H2B . . 110.0 ?
    C3 C2 H2B . . 110.0 ?
    H2A C2 H2B . . 108.4 ?
    O2 C3 C2 . . 108.03(13) ?
    O2 C3 H3A . . 110.1 ?
    C2 C3 H3A . . 110.1 ?
    O2 C3 H3B . . 110.1 ?
    C2 C3 H3B . . 110.1 ?
    H3A C3 H3B . . 108.4 ?
    O2 C4 H4A . . 109.5 ?
    O2 C4 H4B . . 109.5 ?
    H4A C4 H4B . . 109.5 ?
    O2 C4 H4C . . 109.5 ?
    H4A C4 H4C . . 109.5 ?
    H4B C4 H4C . . 109.5 ?
    O3 C5 H5A . . 109.5 ?
    O3 C5 H5B . . 109.5 ?
    H5A C5 H5B . . 109.5 ?
    O3 C5 H5C . . 109.5 ?
    H5A C5 H5C . . 109.5 ?
    H5B C5 H5C . . 109.5 ?
    O3 C6 C7 . . 107.98(13) ?
    O3 C6 H6A . . 110.1 ?
    C7 C6 H6A . . 110.1 ?
    O3 C6 H6B . . 110.1 ?
    C7 C6 H6B . . 110.1 ?
    H6A C6 H6B . . 108.4 ?
    O4 C7 C6 . . 108.59(13) ?
    O4 C7 H7A . . 110.0 ?
    C6 C7 H7A . . 110.0 ?
    O4 C7 H7B . . 110.0 ?
    C6 C7 H7B . . 110.0 ?
    H7A C7 H7B . . 108.4 ?
    O4 C8 H8A . . 109.5 ?
    O4 C8 H8B . . 109.5 ?
    H8A C8 H8B . . 109.5 ?
    O4 C8 H8C . . 109.5 ?
    H8A C8 H8C . . 109.5 ?
    H8B C8 H8C . . 109.5 ?
    O5 C9 H9A . . 109.5 ?
    O5 C9 H9B . . 109.5 ?
    H9A C9 H9B . . 109.5 ?
    O5 C9 H9C . . 109.5 ?
    H9A C9 H9C . . 109.5 ?
    H9B C9 H9C . . 109.5 ?
    O5 C10 C11 . . 107.67(12) ?
    O5 C10 H10A . . 110.2 ?
    C11 C10 H10A . . 110.2 ?
    O5 C10 H10B . . 110.2 ?
    C11 C10 H10B . . 110.2 ?
    H10A C10 H10B . . 108.5 ?
    O6 C11 C10 . . 111.17(13) ?
    O6 C11 Ca1 . . 50.70(7) ?
    C10 C11 Ca1 . . 84.46(9) ?
    O6 C11 H11A . . 109.4 ?
    C10 C11 H11A . . 109.4 ?
    Ca1 C11 H11A . . 159.8 ?
    O6 C11 H11B . . 109.4 ?
    C10 C11 H11B . . 109.4 ?
    Ca1 C11 H11B . . 79.7 ?
    H11A C11 H11B . . 108.0 ?
    O6 C12 H12A . . 109.5 ?
    O6 C12 H12B . . 109.5 ?
    H12A C12 H12B . . 109.5 ?
    O6 C12 H12C . . 109.5 ?
    H12A C12 H12C . . 109.5 ?
    H12B C12 H12C . . 109.5 ?
