# Supplementary material for: Tris(1,2-dimeth­oxy­ethane-κ2 O,O′)iodidocalcium iodide
Source: Acta Crystallogr Sect E Struct Rep Online. 2012 Jan 18;68(Pt 2):m172. doi: 10.1107/S160053681200075X (PMC3274900; doi:10.1107/S160053681200075X)
Supplement: Supplementary file 2 [file e-68-0m172-Isup2.hkl]

# 
# h,k,l, Fc-squared, Fo-squared, sigma(Fo-squared) and status flag 
# 
data_I
_shelx_title ' hyc4 in P2(1)/c' 
_shelx_refln_list_code          4 
_shelx_F_calc_maximum      415.92 
_exptl_crystal_F_000      1104.00 
_reflns_d_resolution_high  0.7696 
 
loop_ 
 _symmetry_equiv_pos_as_xyz 
 'x, y, z' 
 '-x, y+1/2, -z+1/2' 
 '-x, -y, -z' 
 'x, -y-1/2, z-1/2' 
 
_cell_length_a    12.1503 
_cell_length_b    10.7767 
_cell_length_c    16.2295 
_cell_angle_alpha  90.000 
_cell_angle_beta   99.514 
_cell_angle_gamma  90.000 
 
_shelx_F_squared_multiplier     1.000 
 
loop_ 
 _refln_index_h 
 _refln_index_k 
 _refln_index_l 
 _refln_F_squared_calc 
 _refln_F_squared_meas 
 _refln_F_squared_sigma 
 _refln_observed_status 
   1   0   0      695.90      772.70     13.39 o 
   2   0   0    14586.26    14908.27    874.39 o 
   3   0   0     9333.04    10013.26    155.79 o 
   4   0   0    20085.95    19989.13    717.75 o 
   5   0   0    45453.40    44471.83   3379.46 o 
   6   0   0     4492.56     4479.85     87.50 o 
   7   0   0    17288.73    17110.52    263.42 o 
   8   0   0      843.65      803.96     23.86 o 
   9   0   0    21295.86    20763.67    320.94 o 
  10   0   0     3742.06     3665.19     64.68 o 
  11   0   0       45.79       80.77     13.46 o 
  12   0   0    32110.91    30511.21    709.79 o 
  13   0   0      495.78      575.18     34.27 o 
  14   0   0     2915.58     2831.82     94.23 o 
  15   0   0       14.89       53.85     15.91 o 
   1   1   0     8479.68     8996.74    113.71 o 
   2   1   0    69737.02    58017.69   1629.65 o 
   3   1   0    45368.57    45127.39    819.42 o 
   4   1   0     1456.41     1528.45     25.44 o 
   5   1   0    36344.95    35903.48    392.23 o 
   6   1   0      250.02      307.71      6.39 o 
   7   1   0    87573.30    85194.30   1744.52 o 
   8   1   0      297.53      318.32      8.12 o 
   9   1   0     5169.00     5171.65     61.06 o 
  10   1   0    16023.22    15810.03    207.04 o 
  11   1   0      596.68      569.67     21.63 o 
  12   1   0      879.49      860.88     28.98 o 
  13   1   0      307.51      296.15     28.15 o 
  14   1   0    13019.09    12455.92    221.09 o 
  15   1   0     1760.55     1812.90     50.62 o 
   0   2   0    88831.06    63183.61   1479.55 o 
   1   2   0       18.95       28.91      2.87 o 
   2   2   0     9189.11     9316.94    249.62 o 
   3   2   0    21079.65    21431.78    564.48 o 
   4   2   0     8360.99     8794.93     85.76 o 
   5   2   0    24538.31    23907.13    289.51 o 
   6   2   0     2833.26     2854.21     34.76 o 
   7   2   0    21640.46    21291.91    275.02 o 
   8   2   0     1210.43     1176.28     17.59 o 
   9   2   0    14824.71    14622.75    202.45 o 
  10   2   0     1656.09     1634.69     29.35 o 
  11   2   0        9.48       25.31     12.31 o 
  12   2   0    25642.00    24582.82    408.87 o 
  13   2   0     1471.92     1471.87     41.10 o 
  14   2   0     3021.27     2981.01     68.79 o 
  15   2   0        1.81       -1.84      6.92 o 
   1   3   0      339.89      366.51      5.95 o 
   2   3   0    48166.78    48758.84    471.67 o 
   3   3   0     1428.69     1577.71     26.34 o 
   4   3   0     3802.30     4002.78     40.79 o 
   5   3   0    30664.95    30351.80    358.48 o 
   6   3   0     4165.80     4499.48     97.76 o 
   7   3   0    32539.17    32490.96    468.70 o 
   8   3   0     3613.27     3620.96     53.54 o 
   9   3   0     2130.86     2205.75     36.53 o 
  10   3   0     6417.17     6323.83     89.60 o 
  11   3   0      184.90      175.90      9.34 o 
  12   3   0      132.67      139.74      9.17 o 
  13   3   0      204.03      189.04     15.12 o 
  14   3   0     6138.32     6178.00    121.15 o 
  15   3   0      697.95      704.17     29.84 o 
   0   4   0    52299.54    51819.62   1081.82 o 
   1   4   0     3118.95     3082.07     34.96 o 
   2   4   0     5743.85     5874.07     58.14 o 
   3   4   0     1399.55     1419.62     16.42 o 
   4   4   0      123.27      150.77      4.69 o 
   5   4   0     5179.33     5079.71     51.66 o 
   6   4   0     2969.29     2832.99     30.84 o 
   7   4   0     3818.99     3848.75     55.98 o 
   8   4   0        7.09       13.52      4.12 o 
   9   4   0     2827.92     2812.20     57.70 o 
  10   4   0       11.30       27.48      8.50 o 
  11   4   0        1.28       14.81      5.04 o 
  12   4   0     6118.73     6150.11    106.30 o 
  13   4   0      768.98      709.62     27.25 o 
  14   4   0      790.62      794.07     29.84 o 
   1   5   0     8348.60     8684.16    106.22 o 
   2   5   0      827.91      823.69     10.91 o 
   3   5   0      687.52      744.38     10.41 o 
   4   5   0     1035.03     1087.55     14.07 o 
   5   5   0     1882.30     1836.56     21.51 o 
   6   5   0      754.62      798.48     11.41 o 
   7   5   0     2995.93     3058.96     48.93 o 
   8   5   0        5.40       12.85      5.19 o 
   9   5   0      988.03     1010.07     21.94 o 
  10   5   0      102.47      122.35      8.42 o 
  11   5   0     1595.38     1611.95     31.67 o 
  12   5   0      166.41      181.35     22.26 o 
  13   5   0      450.46      442.98     16.43 o 
  14   5   0      795.74      781.55     30.29 o 
   0   6   0      136.79      172.55      9.79 o 
   1   6   0       57.87       56.89      4.76 o 
   2   6   0     3474.82     3506.80     37.11 o 
   3   6   0      959.51     1050.26     13.95 o 
   4   6   0     2638.71     2789.53     30.59 o 
   5   6   0     2286.52     2299.05     26.27 o 
   6   6   0      947.59      937.90     13.52 o 
   7   6   0       14.00       28.09      3.59 o 
   8   6   0      294.58      303.84      9.04 o 
   9   6   0       95.48      121.90     17.48 o 
  10   6   0      986.55      950.81     22.45 o 
  11   6   0      237.55      256.53     12.25 o 
  12   6   0       18.68       27.77      6.04 o 
  13   6   0      770.70      773.24     21.97 o 
  14   6   0       22.78       23.70     15.30 o 
   1   7   0     1421.21     1406.09     22.37 o 
   2   7   0     8783.52     8785.46     96.62 o 
   3   7   0     6944.15     7222.62     72.99 o 
   4   7   0        8.38       16.16      2.47 o 
   5   7   0      351.84      367.56      7.72 o 
   6   7   0     2346.73     2365.06     27.97 o 
   7   7   0     4228.63     4309.88     60.94 o 
   8   7   0     1056.54     1089.43     18.96 o 
   9   7   0     1332.85     1272.40     26.71 o 
  10   7   0     3891.50     3905.90     61.66 o 
  11   7   0     1788.15     1780.57     35.35 o 
  12   7   0     1352.37     1394.59     30.57 o 
  13   7   0      307.63      322.59     14.92 o 
   0   8   0    33890.53    33798.20    657.17 o 
   1   8   0       40.97       55.19     11.63 o 
   2   8   0      195.24      221.65      7.02 o 
   3   8   0     3265.38     3344.10     41.04 o 
   4   8   0    12293.70    12534.32    123.80 o 
   5   8   0    10801.24    11224.78    111.65 o 
   6   8   0     4460.43     4603.40     56.67 o 
   7   8   0     1693.66     1761.06     26.56 o 
   8   8   0     4419.86     4507.52     67.83 o 
   9   8   0     3559.60     3668.28     58.26 o 
  10   8   0     2725.42     2789.15     48.13 o 
  11   8   0       78.79       64.16      7.71 o 
  12   8   0     3609.09     3643.95     61.36 o 
   1   9   0     5563.97     5576.54     73.71 o 
   2   9   0    15801.88    16085.93    174.27 o 
   3   9   0    17097.05    17313.78    190.17 o 
   4   9   0      774.59      827.96     14.91 o 
   5   9   0     2138.39     2257.73     27.86 o 
   6   9   0      105.23      127.89      8.22 o 
   7   9   0     7051.20     7018.62     99.16 o 
   8   9   0      107.42      115.02      9.52 o 
   9   9   0     5928.58     6025.15     89.03 o 
  10   9   0     6501.72     6606.91     97.46 o 
  11   9   0     2310.94     2321.78     43.66 o 
   0  10   0    18957.98    19046.24    285.13 o 
   1  10   0       39.52       46.57      5.32 o 
   2  10   0     2824.05     2891.66     38.05 o 
   3  10   0     7614.01     7831.78     89.45 o 
   4  10   0     9529.21     9801.40    110.01 o 
   5  10   0    12913.45    13392.59    410.58 o 
   6  10   0      708.11      703.62     43.44 o 
   7  10   0     3880.14     3836.53     92.40 o 
   8  10   0     4395.46     4451.71     97.29 o 
   9  10   0     4536.46     4549.91     86.33 o 
  10  10   0     2535.30     2493.39     55.20 o 
   1  11   0     2921.56     2968.32     39.46 o 
   2  11   0    14641.49    15236.52    164.28 o 
   3  11   0     8734.55     8991.39    116.09 o 
   4  11   0      439.95      444.60     16.37 o 
   5  11   0     5475.09     5570.63    137.06 o 
   6  11   0       22.46       77.10     13.46 o 
   7  11   0     9934.06    10314.57    172.65 o 
   8  11   0       85.06      107.75     11.25 o 
   9  11   0     4233.28     4397.43     85.55 o 
   0  12   0    16084.15    16499.03    251.81 o 
   1  12   0      228.48      271.76     12.69 o 
   2  12   0      246.13      253.84      9.63 o 
   3  12   0     3233.63     3321.35    122.99 o 
   4  12   0     5516.22     5809.27    143.18 o 
   5  12   0     8375.92     8557.87    199.48 o 
   6  12   0      625.08      638.81     33.04 o 
   7  12   0     2123.54     2205.25     69.76 o 
   1  13   0     1233.41     1283.33     23.39 o 
   2  13   0     5648.62     5871.14     82.89 o 
   3  13   0     5982.18     6260.96    109.03 o 
   4  13   0       17.93       27.05      9.18 o 
   5  13   0      282.41      301.05     24.48 o 
   0  14   0     2501.03     2650.70     78.32 o 
 -15   1   1       52.43       61.53     11.66 o 
 -14   1   1       16.49       20.69      9.06 o 
 -13   1   1      948.26      907.41     39.16 o 
 -12   1   1      527.72      488.90     21.63 o 
 -11   1   1        0.06        7.98      4.48 o 
 -10   1   1      460.21      475.74     10.46 o 
  -9   1   1      214.56      202.08      6.78 o 
  -8   1   1      337.75      352.92     27.20 o 
  -7   1   1      275.54      306.73     12.89 o 
  -6   1   1     5699.51     5847.92    105.25 o 
  -5   1   1     5868.68     5986.45     67.21 o 
  -4   1   1     2164.99     2091.09     46.46 o 
  -3   1   1    10063.12    10385.04    113.89 o 
  -2   1   1      311.41      354.16      8.66 o 
  -1   1   1     3178.11     3531.67     35.71 o 
   0   1   1      653.23      720.42     11.45 o 
   1   1   1      203.05      247.94     12.58 o 
   2   1   1     2696.18     2786.94     31.66 o 
   3   1   1     4883.24     5042.29     53.57 o 
   4   1   1       72.34       83.06      6.02 o 
   5   1   1       98.98      126.52      3.61 o 
   6   1   1     6862.75     7206.98     80.64 o 
   7   1   1     1023.99     1045.59     23.10 o 
   8   1   1     1977.25     1938.57     25.63 o 
   9   1   1     2622.58     2515.37     49.44 o 
  10   1   1       74.12       87.35      6.37 o 
  11   1   1     1453.75     1392.80     37.94 o 
  12   1   1      506.67      544.70     23.25 o 
  13   1   1     1915.20     1799.12     46.73 o 
  14   1   1        1.07       -0.22      7.32 o 
  15   1   1        0.90        8.57      8.65 o 
 -15   2   1     3178.37     3099.86     72.69 o 
 -14   2   1       86.17       86.46     12.02 o 
 -13   2   1       40.46       46.81      9.79 o 
 -12   2   1     2058.78     1936.03     47.59 o 
 -11   2   1     3964.48     3864.06     59.38 o 
 -10   2   1     4373.39     4257.50     62.96 o 
  -9   2   1      153.37      146.82      6.06 o 
  -8   2   1     4525.69     4581.00     54.48 o 
  -7   2   1     3175.57     3222.94     39.44 o 
  -6   2   1    13038.75    13014.21    142.90 o 
  -5   2   1       36.24       33.87      4.95 o 
  -4   2   1     1305.80     1250.73     28.62 o 
  -3   2   1    41248.50    41580.63   1109.25 o 
  -2   2   1      183.90      216.51      3.84 o 
  -1   2   1      676.31      772.90      8.92 o 
   0   2   1     1613.09     1768.25     54.54 o 
   1   2   1     4147.40     4490.66     48.66 o 
   2   2   1    38472.20    38663.91    983.58 o 
   3   2   1     1882.20     1942.64     20.62 o 
   4   2   1      484.12      504.34      9.71 o 
   5   2   1     6432.36     6858.74     77.00 o 
   6   2   1    25458.99    25052.13    517.14 o 
   7   2   1     4257.14     4223.01     50.34 o 
   8   2   1      172.03      217.99     20.23 o 
   9   2   1    12001.62    11772.81    155.74 o 
  10   2   1      822.69      824.20     33.61 o 
  11   2   1     1775.95     1743.26     31.50 o 
  12   2   1      391.06      376.93     19.04 o 
  13   2   1     2090.62     2003.17     52.01 o 
  14   2   1     1398.63     1386.54     41.54 o 
  15   2   1      547.05      540.74     34.27 o 
 -15   3   1       28.72       26.66      9.92 o 
 -14   3   1        1.68       12.04      8.19 o 
 -13   3   1     9063.20     8957.73    227.62 o 
 -12   3   1     1582.13     1506.59     32.34 o 
 -11   3   1      224.86      231.98     10.23 o 
 -10   3   1     8633.63     8506.66    117.03 o 
  -9   3   1       89.84      122.17      7.71 o 
  -8   3   1    20300.31    20702.12    226.17 o 
  -7   3   1       29.28       32.29      3.89 o 
  -6   3   1     2257.35     2147.41     27.49 o 
  -5   3   1    15326.39    15573.68    169.31 o 
  -4   3   1     5791.97     5669.98     56.50 o 
  -3   3   1     1388.63     1350.77     15.17 o 
  -2   3   1     1509.79     1609.62     17.40 o 
  -1   3   1    94283.07    74548.41   1726.25 o 
   0   3   1    20783.65    21710.91    276.36 o 
   1   3   1     7605.32     7882.43     84.23 o 
   2   3   1    23133.73    23454.91    229.82 o 
   3   3   1     6991.15     7344.30     71.91 o 
   4   3   1    59318.20    59899.60    979.08 o 
   5   3   1      431.56      463.31      7.27 o 
   6   3   1     1336.55     1361.75     29.35 o 
   7   3   1     7257.98     7342.35     99.35 o 
   8   3   1     3956.70     3793.34     55.87 o 
   9   3   1    10620.69    10757.28    242.36 o 
  10   3   1      161.17      158.99      8.61 o 
  11   3   1     8233.01     8111.06    112.97 o 
  12   3   1     2225.02     2169.22     51.92 o 
  13   3   1     3931.68     3918.00     83.07 o 
  14   3   1        5.08       14.69      8.65 o 
  15   3   1     1192.30     1195.52     39.37 o 
 -15   4   1     8352.72     8414.31    159.65 o 
 -14   4   1      171.75      179.14     15.12 o 
 -13   4   1       91.49       72.01     11.25 o 
 -12   4   1     2434.63     2296.12     40.87 o 
 -11   4   1     9185.58     9396.41    129.73 o 
 -10   4   1     8835.60     8617.54    118.76 o 
  -9   4   1       26.58       36.89      5.04 o 
  -8   4   1    12953.07    12785.47    169.11 o 
  -7   4   1     2012.02     2023.69     27.03 o 
  -6   4   1    22770.39    22683.62    245.97 o 
  -5   4   1      183.14      176.20      9.66 o 
  -4   4   1     5561.66     5728.19     57.30 o 
  -3   4   1    64718.29    63891.01    916.92 o 
  -2   4   1      533.04      585.97      8.25 o 
  -1   4   1     2315.94     2306.90     31.69 o 
   0   4   1     1103.57     1095.33     16.48 o 
   1   4   1    24150.23    24101.97    259.66 o 
   2   4   1    44892.04    41791.20   1776.44 o 
   3   4   1      111.77       85.42      5.48 o 
   4   4   1     6553.04     6785.76     67.42 o 
   5   4   1       41.16       45.44      2.87 o 
   6   4   1    50759.73    51054.08    683.30 o 
   7   4   1     3955.65     3933.43     57.09 o 
   8   4   1      175.25      189.89      8.44 o 
   9   4   1    26137.65    25699.54    428.40 o 
  10   4   1      999.45     1008.01     21.97 o 
  11   4   1     6417.56     6340.50     91.63 o 
  12   4   1       45.23       39.44      6.22 o 
  13   4   1     3529.39     3575.77     77.44 o 
  14   4   1     8298.75     8268.96    155.33 o 
 -14   5   1       22.88       25.54      9.92 o 
 -13   5   1    12332.18    12273.14    225.31 o 
 -12   5   1     3944.86     3885.65     62.24 o 
 -11   5   1      112.73      115.75     10.55 o 
 -10   5   1     9450.50     9377.50    129.32 o 
  -9   5   1     2068.11     2003.58     35.04 o 
  -8   5   1    24936.63    24373.51    313.79 o 
  -7   5   1      287.78      294.38      7.78 o 
  -6   5   1    10099.33    10410.28    102.67 o 
  -5   5   1    37502.54    37378.24    361.43 o 
  -4   5   1    17710.08    18065.10    174.00 o 
  -3   5   1    11702.16    11825.28    115.14 o 
  -2   5   1      138.93      175.40      4.34 o 
  -1   5   1    73578.89    73756.05    886.48 o 
   0   5   1    19261.23    19654.60    235.50 o 
   1   5   1     8342.76     8274.00    101.51 o 
   2   5   1     7719.87     7878.91     77.78 o 
   3   5   1     5467.63     5491.51     55.47 o 
   4   5   1    61668.60    60878.77    590.02 o 
   5   5   1      510.60      534.61     15.61 o 
   6   5   1     2264.08     2368.86     31.28 o 
   7   5   1     8892.28     8920.38    101.51 o 
   8   5   1    11523.08    11558.35    178.31 o 
   9   5   1     9226.02     9278.46    126.87 o 
  10   5   1       57.85       81.38      6.82 o 
  11   5   1    13977.93    13603.83    182.84 o 
  12   5   1     3426.29     3438.91     56.47 o 
  13   5   1     5697.93     5342.98    139.51 o 
  14   5   1       17.38       32.30      9.92 o 
 -14   6   1       61.97       83.16     12.11 o 
 -13   6   1       75.72       80.43      8.24 o 
 -12   6   1     3231.23     3229.68     54.25 o 
 -11   6   1     9747.38     9500.26    132.57 o 
 -10   6   1    13095.39    13077.73    176.13 o 
  -9   6   1        4.95        9.15      4.67 o 
  -8   6   1    10205.02    10317.04    139.42 o 
  -7   6   1     3124.13     3179.42     40.50 o 
  -6   6   1    28519.38    29061.46    278.74 o 
  -5   6   1     3070.61     3170.25     34.57 o 
  -4   6   1     4494.45     4440.63     46.40 o 
  -3   6   1    54771.52    54319.33    525.86 o 
  -2   6   1      349.34      349.19      6.88 o 
  -1   6   1     7544.34     7433.12     92.32 o 
   0   6   1     2807.96     2832.07     38.62 o 
   1   6   1    28580.33    28435.06    342.84 o 
   2   6   1    45563.27    45375.91    487.08 o 
   3   6   1     5256.65     5460.08     55.71 o 
   4   6   1     1756.48     1758.24     20.94 o 
   5   6   1     3397.24     3474.56     37.62 o 
   6   6   1    36157.04    35655.04    342.67 o 
   7   6   1     7637.59     7586.01     87.94 o 
   8   6   1      501.88      506.85     11.79 o 
   9   6   1    18108.38    18118.29    237.66 o 
  10   6   1      534.85      527.24     15.84 o 
  11   6   1     6134.21     6193.08     91.12 o 
  12   6   1      197.60      198.91     11.34 o 
  13   6   1     3394.58     3409.19     76.79 o 
 -13   7   1    10565.50    10756.07    151.57 o 
 -12   7   1     1840.21     1819.18     36.47 o 
 -11   7   1      220.26      227.34     11.88 o 
 -10   7   1     5056.81     5088.32     76.68 o 
  -9   7   1      836.38      882.44     21.02 o 
  -8   7   1    14211.25    14500.51    192.30 o 
  -7   7   1      279.84      295.00      8.83 o 
  -6   7   1     7401.10     7375.85     75.33 o 
  -5   7   1    10429.02    10496.05    104.30 o 
  -4   7   1     6309.75     6418.17     65.62 o 
  -3   7   1     3906.24     3876.71     41.45 o 
  -2   7   1     1178.16     1166.67     16.96 o 
  -1   7   1    40255.27    39376.18    473.37 o 
   0   7   1     5264.24     5237.49     68.06 o 
   1   7   1     3641.19     3658.22     51.43 o 
   2   7   1     5481.72     5718.19     73.47 o 
   3   7   1     4916.93     4997.75     52.14 o 
   4   7   1    30967.58    31654.76    304.36 o 
   5   7   1      494.59      522.43     11.12 o 
   6   7   1     2753.96     2690.66     35.63 o 
   7   7   1     6959.74     6980.29     82.21 o 
   8   7   1     6654.84     6681.81     79.57 o 
   9   7   1    11444.82    11301.42    153.24 o 
  10   7   1       72.31       80.28      7.56 o 
  11   7   1     7609.93     7933.80    113.76 o 
  12   7   1     1205.00     1202.49     28.04 o 
  13   7   1     4534.94     4558.51     73.14 o 
 -12   8   1      192.07      181.75     11.16 o 
 -11   8   1     5394.96     5615.88     85.12 o 
 -10   8   1     4543.02     4660.54     72.01 o 
  -9   8   1       43.24       46.40      6.57 o 
  -8   8   1     3767.49     3853.55     59.68 o 
  -7   8   1      237.73      239.42     10.55 o 
  -6   8   1    11576.64    11683.57    125.21 o 
  -5   8   1      265.24      275.11      7.16 o 
  -4   8   1     1739.25     1762.90     22.22 o 
  -3   8   1    26789.99    27583.46    334.55 o 
  -2   8   1        2.85       14.35      5.56 o 
  -1   8   1     5264.78     5287.51     69.24 o 
   0   8   1       89.10       92.21      5.65 o 
   1   8   1     5716.71     5818.86     75.59 o 
   2   8   1    16128.06    16436.39    176.85 o 
   3   8   1       25.56       37.39      5.67 o 
   4   8   1     1776.43     1893.52     23.30 o 
   5   8   1        1.15       15.17      4.18 o 
   6   8   1    20698.78    21184.01    233.04 o 
   7   8   1     1186.70     1279.71     21.24 o 
   8   8   1      140.21      159.81      9.13 o 
   9   8   1     8867.14     8891.26    124.11 o 
  10   8   1      152.10      156.18     10.27 o 
  11   8   1     2569.46     2658.10     47.54 o 
  12   8   1      170.76      184.53     11.67 o 
 -12   9   1      735.83      724.77     21.94 o 
 -11   9   1      277.77      289.08     13.61 o 
 -10   9   1     1215.65     1271.84     28.64 o 
  -9   9   1     1135.13     1178.48     26.29 o 
  -8   9   1     7786.51     7845.83    110.92 o 
  -7   9   1      280.38      264.06     11.30 o 
  -6   9   1      837.20      894.83     20.25 o 
  -5   9   1     3276.36     3381.83     38.45 o 
  -4   9   1     2470.80     2494.35     32.79 o 
  -3   9   1     2167.11     2274.78     30.51 o 
  -2   9   1       72.47       76.50      4.90 o 
  -1   9   1    11624.23    11774.35    115.30 o 
   0   9   1     2496.12     2533.15     32.89 o 
   1   9   1     1214.61     1239.99     28.92 o 
   2   9   1      258.02      252.21      8.06 o 
   3   9   1     1847.17     1835.20     26.06 o 
   4   9   1    10096.50    10452.17    121.88 o 
   5   9   1      512.98      530.00     12.29 o 
   6   9   1       45.99       44.32      4.72 o 
   7   9   1      470.24      533.31     15.77 o 
   8   9   1      439.65      487.94     15.37 o 
   9   9   1     1387.51     1476.66     37.09 o 
  10   9   1        2.69        4.98      6.45 o 
  11   9   1     2203.25     2290.56     52.09 o 
 -10  10   1     1440.98     1505.39     39.31 o 
  -9  10   1      308.05      340.80     25.70 o 
  -8  10   1      800.36      805.49     20.95 o 
  -7  10   1      305.86      305.03     13.20 o 
  -6  10   1      710.41      767.46     19.08 o 
  -5  10   1     1129.21     1134.47     23.36 o 
  -4  10   1     2767.80     2808.83     37.09 o 
  -3  10   1      109.75      138.33     10.60 o 
  -2  10   1        0.36        9.84      5.27 o 
  -1  10   1      100.65      105.46      7.48 o 
   0  10   1      573.80      588.28     12.69 o 
   1  10   1     2770.94     2808.70     42.38 o 
   2  10   1     1706.02     1694.97     25.37 o 
   3  10   1      346.32      348.62      9.76 o 
   4  10   1        9.77       22.52      6.85 o 
   5  10   1        0.22       13.65      4.84 o 
   6  10   1      827.47      894.00     25.96 o 
   7  10   1      333.05      327.97     16.44 o 
   8  10   1      132.51      146.53     11.66 o 
   9  10   1      113.29      119.38     11.15 o 
  10  10   1        5.08        2.74      7.32 o 
  -9  11   1      110.91      121.15     15.91 o 
  -8  11   1        2.64        6.12      8.57 o 
  -7  11   1      507.79      469.93     28.15 o 
  -6  11   1        2.46       -1.22      9.79 o 
  -5  11   1      134.41      130.94     14.69 o 
  -4  11   1       17.16       20.80      8.57 o 
  -3  11   1      354.80      363.34     12.16 o 
  -2  11   1     1112.36     1124.39     19.96 o 
  -1  11   1       24.83       25.48      4.28 o 
   0  11   1      612.05      630.86     13.91 o 
   1  11   1      262.08      270.56      8.31 o 
   2  11   1      275.99      287.55      9.79 o 
   3  11   1       29.33       34.14      4.72 o 
   4  11   1       36.45      101.38     12.85 o 
   5  11   1      513.19      526.34     19.46 o 
   6  11   1        9.10        8.57      6.92 o 
   7  11   1       29.18       41.49      8.19 o 
   8  11   1        1.94        7.19     11.01 o 
   9  11   1        0.09       -3.24      7.32 o 
  -8  12   1       73.45      102.80     15.91 o 
  -6  12   1      714.07      722.03     34.27 o 
  -5  12   1       39.14       47.73     12.24 o 
  -4  12   1       18.69       14.69     11.01 o 
  -3  12   1      960.09     1000.01     22.59 o 
  -2  12   1      498.92      495.91     15.51 o 
  -1  12   1      215.58      246.50      9.47 o 
   0  12   1      432.39      460.07     12.53 o 
   1  12   1     1976.65     1991.20     29.98 o 
   2  12   1      325.20      326.66     10.85 o 
   3  12   1     1453.60     1466.88     34.97 o 
   4  12   1        0.80       -6.12      9.79 o 
   5  12   1      363.45      365.91     24.48 o 
   6  12   1      920.60      970.46     41.61 o 
   7  12   1       60.18       35.49     13.46 o 
  -5  13   1     2887.59     2956.65     86.89 o 
  -4  13   1     1716.51     1829.68     58.13 o 
  -3  13   1      938.43      966.75     23.29 o 
  -2  13   1      413.81      437.42     15.30 o 
  -1  13   1     2751.50     2877.54     46.86 o 
   0  13   1      870.93      938.16     19.27 o 
   1  13   1     1811.02     1868.38     29.81 o 
   2  13   1      636.18      666.86     16.06 o 
   3  13   1      106.02      108.97     11.25 o 
   4  13   1     3123.59     3200.18     91.78 o 
   5  13   1      411.04      439.34     29.37 o 
 -15   0   2        1.84        2.45     11.01 o 
 -14   0   2    10257.35    10200.18    261.89 o 
 -13   0   2     8246.73     8297.21    215.38 o 
 -12   0   2        3.41        9.79      9.79 o 
 -11   0   2       38.31       47.45      6.30 o 
 -10   0   2      185.28      207.88     11.01 o 
  -9   0   2    62251.28    58681.13   2867.92 o 
  -8   0   2     1174.60     1092.75     30.59 o 
  -7   0   2       27.25       39.17      4.28 o 
  -6   0   2    41929.82    38213.90   4157.17 o 
  -5   0   2    25023.97    25972.55   1115.47 o 
  -4   0   2   128391.91   103025.23   4789.25 o 
  -3   0   2     9150.90     9294.44    182.34 o 
  -2   0   2     1163.09     1502.43    126.66 o 
  -1   0   2    10870.27    11545.34    148.22 o 
   0   0   2     1542.49     1569.10     36.10 o 
   1   0   2        1.55       71.77      2.94 o 
   2   0   2     1146.80     1214.96     20.55 o 
   3   0   2   172987.08   122040.82   2008.53 o 
   4   0   2      194.64      235.82     12.24 o 
   5   0   2     2260.46     2187.73     37.04 o 
   6   0   2    32325.92    32315.56    496.41 o 
   7   0   2      397.20      329.19     12.24 o 
   8   0   2    48905.83    47919.41    737.82 o 
   9   0   2      489.27      471.64     13.53 o 
  10   0   2     3102.55     3124.30     90.56 o 
  11   0   2     4574.62     4344.41    121.15 o 
  12   0   2     5098.96     4893.89    137.06 o 
  13   0   2      509.30      534.79     33.04 o 
  14   0   2      303.17      310.84     25.70 o 
  15   0   2    19801.57    19877.81    483.39 o 
 -15   1   2      174.01      194.29     16.44 o 
 -14   1   2     1442.63     1434.32     41.96 o 
 -13   1   2     3865.98     3790.70     80.04 o 
 -12   1   2     8938.59     8800.33    159.22 o 
 -11   1   2    33219.48    32512.50    416.66 o 
 -10   1   2      828.57      843.48     15.11 o 
  -9   1   2      541.78      604.60     42.92 o 
  -8   1   2      862.95      837.29     20.14 o 
  -7   1   2    17496.67    17419.06    190.14 o 
  -6   1   2    22699.32    22443.08    246.35 o 
  -5   1   2     4851.18     4808.61     55.01 o 
  -4   1   2    51496.27    51327.41    562.74 o 
  -3   1   2      113.32      144.44      4.59 o 
  -2   1   2    56440.64    56713.51   1178.50 o 
  -1   1   2    13708.70    14338.42    182.47 o 
   0   1   2     6389.38     6946.25     85.01 o 
   1   1   2   110634.84    76309.00   1510.22 o 
   2   1   2     4099.81     4456.87     49.82 o 
   3   1   2     7625.25     7853.08     86.52 o 
   4   1   2     5152.05     5389.83     65.53 o 
   5   1   2    32335.15    31359.84   1240.52 o 
   6   1   2    20583.97    20283.30    220.06 o 
   7   1   2      394.25      466.02     31.02 o 
   8   1   2    19091.98    19076.30    326.54 o 
   9   1   2       10.71       32.48      5.64 o 
  10   1   2    26279.05    25824.19    424.45 o 
  11   1   2       12.53       24.89     22.64 o 
  12   1   2      677.61      698.85     25.70 o 
  13   1   2    13277.84    12901.49    226.72 o 
  14   1   2      129.43      148.77     18.97 o 
  15   1   2     3421.64     3385.94     77.88 o 
 -15   2   2      378.94      382.93     21.19 o 
 -14   2   2     3947.37     3868.74     83.50 o 
 -13   2   2     7982.25     7668.80    142.35 o 
 -12   2   2      350.69      340.75     12.75 o 
 -11   2   2       94.05      106.27      9.47 o 
 -10   2   2     1142.75     1112.49     22.87 o 
  -9   2   2    20381.37    20223.16    221.56 o 
  -8   2   2     1086.29     1155.50     17.75 o 
  -7   2   2     2574.59     2577.07     49.81 o 
  -6   2   2    46868.18    45353.07    680.97 o 
  -5   2   2     8633.05     8763.71     97.13 o 
  -4   2   2    36820.28    36061.40    725.17 o 
  -3   2   2      521.62      595.55      9.41 o 
  -2   2   2    89551.20    66253.13    967.26 o 
  -1   2   2    23056.17    23125.19    398.14 o 
   0   2   2     6015.11     6666.58     80.78 o 
   1   2   2     6187.96     6435.94     69.39 o 
   2   2   2     4180.00     4207.37     47.73 o 
   3   2   2    81370.91    80152.92    871.26 o 
   4   2   2     2491.68     2481.28     30.12 o 
   5   2   2      690.05      608.90     14.86 o 
   6   2   2    15497.53    15428.06    284.72 o 
   7   2   2     2640.20     2554.42     38.68 o 
   8   2   2    35789.58    35354.59   1069.93 o 
   9   2   2       27.56       42.84      8.66 o 
  10   2   2     2060.42     2048.26     34.94 o 
  11   2   2     2579.55     2579.73     57.11 o 
  12   2   2     3151.62     3080.91     67.50 o 
  13   2   2     1197.68     1237.08    100.35 o 
  14   2   2      381.81      363.68     20.32 o 
  15   2   2     9970.03     9628.60    178.69 o 
 -15   3   2       13.04       22.19     10.40 o 
 -14   3   2      309.23      286.70     19.04 o 
 -13   3   2      875.57      872.16     41.61 o 
 -12   3   2     3891.12     3764.22     65.16 o 
 -11   3   2    13422.50    13290.14    177.78 o 
 -10   3   2     1732.58     1706.66     31.14 o 
  -9   3   2       11.33       27.53      3.35 o 
  -8   3   2     7978.96     7934.63     90.86 o 
  -7   3   2     3417.03     3469.49     42.53 o 
  -6   3   2    19757.73    20289.17    221.76 o 
  -5   3   2     5207.50     5182.99     59.75 o 
  -4   3   2    14459.32    14549.05    140.42 o 
  -3   3   2     2553.92     2845.99     36.80 o 
  -2   3   2    10845.15    11137.88    108.06 o 
  -1   3   2     3033.88     3084.76     39.92 o 
   0   3   2     5622.63     5847.60     71.83 o 
   1   3   2   118664.56    91952.12   1070.96 o 
   2   3   2      119.21      132.50      4.86 o 
   3   3   2    12101.36    12462.90    120.51 o 
   4   3   2      377.71      471.79     27.21 o 
   5   3   2    12361.62    12694.86    142.01 o 
   6   3   2     4701.57     4591.10     53.96 o 
   7   3   2     1181.59     1241.82     22.51 o 
   8   3   2     8274.89     8156.16    110.12 o 
   9   3   2       36.11       34.96      5.87 o 
  10   3   2    13804.43    13730.98    216.67 o 
  11   3   2       71.99       82.85      7.12 o 
  12   3   2       98.96       91.03     10.79 o 
  13   3   2     6664.25     6278.32    121.15 o 
  14   3   2       22.05       20.16      9.06 o 
 -15   4   2       23.39       26.31     10.38 o 
 -14   4   2     1177.16     1162.07     37.21 o 
 -13   4   2     1796.07     1815.90     35.66 o 
 -12   4   2       97.24       97.40      9.98 o 
 -11   4   2      159.91      164.73      9.31 o 
 -10   4   2      919.17      904.94     20.87 o 
  -9   4   2     6944.22     6782.39     95.08 o 
  -8   4   2       15.91       21.03      3.23 o 
  -7   4   2      229.70      251.28      8.07 o 
  -6   4   2    10096.06    10125.31    113.26 o 
  -5   4   2     1344.46     1323.65     16.06 o 
  -4   4   2    16987.37    16962.99    163.90 o 
  -3   4   2      424.69      431.46      6.90 o 
  -2   4   2     1184.42     1253.98     14.44 o 
  -1   4   2     1075.16     1059.28     16.25 o 
   0   4   2     1503.53     1618.44     23.07 o 
   1   4   2       17.22       32.30      2.61 o 
   2   4   2     8411.12     8681.91     93.39 o 
   3   4   2    18420.61    18811.08    180.75 o 
   4   4   2        4.92       17.00      3.75 o 
   5   4   2     1636.02     1751.68     20.11 o 
   6   4   2     7577.50     7589.63     86.60 o 
   7   4   2      149.91      154.16      7.77 o 
   8   4   2    12832.96    13085.47    244.98 o 
   9   4   2      561.68      558.35     22.64 o 
  10   4   2      176.54      171.38      9.34 o 
  11   4   2       32.33       41.84      5.92 o 
  12   4   2      130.35      135.69     12.53 o 
  13   4   2        2.90        8.57      8.65 o 
  14   4   2      583.83      605.07     26.38 o 
 -14   5   2      338.68      327.84     20.32 o 
 -13   5   2      432.21      428.93     15.84 o 
 -12   5   2      858.11      844.34     21.79 o 
 -11   5   2     3083.42     3068.51     60.46 o 
 -10   5   2      627.76      591.44     16.74 o 
  -9   5   2      285.95      306.22     11.53 o 
  -8   5   2      976.15      996.84     16.98 o 
  -7   5   2       20.13       43.61      6.53 o 
  -6   5   2       11.09       26.36      4.78 o 
  -5   5   2     5841.54     6117.19     61.94 o 
  -4   5   2     3036.90     3241.67     34.37 o 
  -3   5   2     6209.53     6557.69     65.50 o 
  -2   5   2     3716.31     3986.16     40.92 o 
  -1   5   2     2844.43     2933.93     39.53 o 
   0   5   2       80.77       65.24      3.73 o 
   1   5   2     5028.33     4905.86     62.40 o 
   2   5   2       72.41       71.59      3.71 o 
   3   5   2      281.11      256.04      5.43 o 
   4   5   2       22.10       23.27      2.45 o 
   5   5   2        1.35       22.09      3.31 o 
   6   5   2      585.84      628.53     12.24 o 
   7   5   2     2923.72     2957.88     38.25 o 
   8   5   2      551.54      563.11     12.35 o 
   9   5   2      910.24      933.58     20.70 o 
  10   5   2     1108.38     1086.09     23.75 o 
  11   5   2       11.80       37.55     14.33 o 
  12   5   2      271.52      258.11     12.25 o 
  13   5   2     1155.22     1191.99     37.21 o 
  14   5   2      711.40      703.07     28.98 o 
 -14   6   2      877.58      888.74     24.49 o 
 -13   6   2      146.34      156.56     10.62 o 
 -12   6   2     1093.10     1045.63     25.37 o 
 -11   6   2      264.08      287.18     12.78 o 
 -10   6   2     1160.18     1101.28     24.45 o 
  -9   6   2     1204.30     1254.43     25.70 o 
  -8   6   2       32.23       52.57      5.86 o 
  -7   6   2      879.65      929.15     13.51 o 
  -6   6   2      211.20      226.63      6.60 o 
  -5   6   2      243.74      275.91      9.35 o 
  -4   6   2     2038.86     2197.82     25.21 o 
  -3   6   2      652.13      645.93      9.86 o 
  -2   6   2     8409.08     8658.05     98.03 o 
  -1   6   2       22.15       38.48      4.06 o 
   0   6   2     5838.54     6021.43     99.41 o 
   1   6   2        0.33        9.59      4.57 o 
   2   6   2     3454.35     3454.14     40.49 o 
   3   6   2      161.63      199.31      9.53 o 
   4   6   2       47.13       56.15      3.00 o 
   5   6   2       12.14       18.51      2.31 o 
   6   6   2       22.95       46.34      8.13 o 
   7   6   2      431.98      453.03     13.25 o 
   8   6   2       36.76       54.89      4.84 o 
   9   6   2     1326.76     1325.80     26.71 o 
  10   6   2      474.79      463.27     19.90 o 
  11   6   2      623.57      639.45     18.54 o 
  12   6   2      342.96      356.71     15.43 o 
  13   6   2      593.14      613.17     25.96 o 
 -13   7   2        3.15       10.17      6.48 o 
 -12   7   2        0.84       15.62     10.32 o 
 -11   7   2     1044.91     1101.75     30.37 o 
 -10   7   2       53.18       49.03      6.48 o 
  -9   7   2      860.26      875.11     25.07 o 
  -8   7   2       78.75       87.34      7.61 o 
  -7   7   2     7716.46     7720.49     89.77 o 
  -6   7   2       62.08       74.03      9.24 o 
  -5   7   2     2952.11     2849.27     32.19 o 
  -4   7   2     6539.05     6646.57     67.70 o 
  -3   7   2     1554.57     1618.86     19.95 o 
  -2   7   2     8383.80     8710.82     95.87 o 
  -1   7   2      119.94      142.01      5.64 o 
   0   7   2       63.08      114.01     12.74 o 
   1   7   2     1721.79     1685.79     45.73 o 
   2   7   2     1937.45     1984.75     29.40 o 
   3   7   2     1326.37     1435.72     18.30 o 
   4   7   2     3295.82     3386.00     37.16 o 
   5   7   2     7274.77     7492.29     86.60 o 
   6   7   2     3550.88     3696.78     46.73 o 
   7   7   2     1656.55     1645.74     25.23 o 
   8   7   2      353.29      372.92     10.77 o 
   9   7   2     1348.28     1316.21     22.69 o 
  10   7   2     1264.09     1304.90     27.83 o 
  11   7   2        5.02        2.08      5.04 o 
  12   7   2      522.00      510.64     17.65 o 
  13   7   2      970.71      964.31     58.56 o 
 -12   8   2     1156.97     1170.35     28.04 o 
 -11   8   2      718.21      691.80     20.09 o 
 -10   8   2     2696.61     2706.70     57.47 o 
  -9   8   2    14427.23    14603.72    195.56 o 
  -8   8   2     2096.12     2208.40     38.77 o 
  -7   8   2        0.29       12.42      4.44 o 
  -6   8   2     1796.64     1841.50     26.92 o 
  -5   8   2     2985.60     3012.74     34.27 o 
  -4   8   2     5262.95     5404.30     67.79 o 
  -3   8   2     1862.89     1972.70     30.38 o 
  -2   8   2     6428.51     6688.05     98.21 o 
  -1   8   2     5653.27     5725.56     58.51 o 
   0   8   2     5226.97     5296.79     69.71 o 
   1   8   2      435.98      442.88     15.55 o 
   2   8   2     5202.18     5205.72     68.28 o 
   3   8   2    18117.84    18247.15    196.02 o 
   4   8   2     3588.22     3696.66     40.67 o 
   5   8   2      151.45      172.44      7.17 o 
   6   8   2     1013.46     1032.77     18.30 o 
   7   8   2     2674.21     2687.76     36.99 o 
   8   8   2     2566.07     2638.92     37.12 o 
   9   8   2     1197.36     1188.49     26.78 o 
  10   8   2     3752.35     3753.91     75.43 o 
  11   8   2     2218.25     2221.19     50.35 o 
  12   8   2     3599.76     3650.10     73.53 o 
 -12   9   2     1070.82     1154.74     28.13 o 
 -11   9   2     4275.43     4366.64     69.96 o 
 -10   9   2      125.40      140.92     15.24 o 
  -9   9   2     2827.17     2924.39     67.39 o 
  -8   9   2     1692.90     1700.01     32.67 o 
  -7   9   2    13414.96    13792.09    208.23 o 
  -6   9   2     6934.66     7120.22     92.38 o 
  -5   9   2     2094.51     2075.44     29.86 o 
  -4   9   2    12646.78    12840.95    162.51 o 
  -3   9   2     4942.09     5163.36     69.24 o 
  -2   9   2     8705.87     8847.90     88.33 o 
  -1   9   2       12.80       31.14      5.92 o 
   0   9   2     7821.77     7906.42    101.51 o 
   1   9   2     9460.91     9440.39    119.40 o 
   2   9   2     3267.87     3256.67     41.19 o 
   3   9   2      447.39      443.77     10.43 o 
   4   9   2     2489.46     2491.66     33.16 o 
   5   9   2    18677.78    18985.89    239.23 o 
   6   9   2    10864.15    11138.96    145.24 o 
   7   9   2     1972.61     2032.42     34.87 o 
   8   9   2     1824.39     1948.55     44.03 o 
   9   9   2     1210.20     1266.49     33.62 o 
  10   9   2     6382.25     6434.28    114.98 o 
  11   9   2      440.88      441.84     22.64 o 
 -11  10   2      413.00      459.81     21.08 o 
 -10  10   2      935.56      933.42     24.00 o 
  -9  10   2    15314.90    15818.47    256.64 o 
  -8  10   2      476.70      521.79     20.32 o 
  -7  10   2      189.46      194.86     12.98 o 
  -6  10   2     6168.78     6247.96    108.78 o 
  -5  10   2     1567.60     1572.80     34.11 o 
  -4  10   2     3006.42     3040.82     60.58 o 
  -3  10   2       20.05       22.85      4.44 o 
  -2  10   2    26722.75    27076.19    282.69 o 
  -1  10   2     9564.36     9626.65    106.31 o 
   0  10   2    11412.22    11565.62    126.05 o 
   1  10   2     1616.02     1539.43     27.06 o 
   2  10   2     1372.46     1405.02     22.30 o 
   3  10   2    26196.98    26547.88    284.05 o 
   4  10   2     2183.64     2249.63     37.33 o 
   5  10   2      123.05      132.04      8.22 o 
   6  10   2     1975.09     2028.01     35.39 o 
   7  10   2     3899.97     4136.16    115.65 o 
   8  10   2     7734.44     7842.74    135.45 o 
   9  10   2      740.88      723.76     25.05 o 
  10  10   2     3014.96     3120.48     65.49 o 
  -9  11   2     2006.35     1983.74     64.86 o 
  -8  11   2      941.26      939.86     40.38 o 
  -7  11   2    10687.43    10732.53    244.76 o 
  -5  11   2      379.32      401.40     23.25 o 
  -4  11   2    14583.63    14835.84    227.14 o 
  -3  11   2     4137.89     4179.55     60.75 o 
  -2  11   2    12641.83    12941.03    140.88 o 
  -1  11   2      199.62      217.10      8.71 o 
   0  11   2     2149.94     2165.32     31.04 o 
   1  11   2    16427.57    16590.08    212.17 o 
   2  11   2      320.11      350.16     10.55 o 
   3  11   2      110.24      122.64      7.24 o 
   4  11   2      699.67      731.31     18.57 o 
   5  11   2    16952.68    17498.04    271.89 o 
   6  11   2     7041.45     7270.96    126.50 o 
   7  11   2     1306.38     1316.84     54.46 o 
   8  11   2     2073.05     2156.81     49.71 o 
   9  11   2      731.32      774.83     26.78 o 
  -8  12   2     2401.42     2490.39     77.10 o 
  -7  12   2       46.89       58.74     13.46 o 
  -6  12   2     2612.17     2764.51     81.99 o 
  -5  12   2     1458.64     1473.43     52.62 o 
  -4  12   2     4137.96     4308.27     63.79 o 
  -3  12   2       56.63       66.36      6.99 o 
  -2  12   2    13960.12    14276.65    180.64 o 
  -1  12   2     4384.69     4538.18     56.59 o 
   0  12   2     4305.98     4441.70     55.68 o 
   1  12   2      193.78      197.55      9.51 o 
   2  12   2       19.25       24.51      6.06 o 
   3  12   2    13581.88    13980.86    217.18 o 
   4  12   2     3513.86     3567.08     66.56 o 
   5  12   2       13.58       14.69     11.01 o 
   6  12   2      591.57      651.13     23.36 o 
   7  12   2     2148.36     2315.05     52.76 o 
  -5  13   2        4.64        1.22      9.79 o 
  -4  13   2     4443.40     4675.95     86.10 o 
  -3  13   2     1236.51     1307.07     27.98 o 
  -2  13   2     2477.31     2635.17     44.50 o 
  -1  13   2      983.76     1069.79     24.49 o 
   0  13   2     2410.07     2609.25     43.79 o 
   1  13   2     5432.22     5712.97     71.54 o 
   2  13   2      755.86      770.64     20.25 o 
   3  13   2      231.92      270.45     22.03 o 
   4  13   2     1371.39     1384.09     52.62 o 
   5  13   2    10888.29    11048.26    254.55 o 
 -15   1   3      430.42      474.90     24.23 o 
 -14   1   3     1048.50     1075.55     35.04 o 
 -13   1   3        4.94        2.02      7.32 o 
 -12   1   3      211.12      197.73     10.39 o 
 -11   1   3       12.97       18.13      7.35 o 
 -10   1   3     2628.20     2666.35     35.85 o 
  -9   1   3     1297.60     1305.60     20.16 o 
  -8   1   3     1358.60     1419.51     20.87 o 
  -7   1   3     1661.22     1610.66     22.33 o 
  -6   1   3      736.16      769.44     12.47 o 
  -5   1   3     1999.30     1878.85     24.08 o 
  -4   1   3     4306.25     4507.83     51.43 o 
  -3   1   3    18310.46    18045.60    669.45 o 
  -2   1   3     6338.74     6682.54     73.90 o 
  -1   1   3    11246.65    11664.79    103.88 o 
   0   1   3     2241.62     2284.80     35.48 o 
   1   1   3      191.63      219.82      4.64 o 
   2   1   3     9597.17     9951.08    130.03 o 
   3   1   3     7057.86     7414.88     72.74 o 
   4   1   3     5431.07     5654.28     63.62 o 
   5   1   3      227.56      265.98      6.77 o 
   6   1   3       74.11       91.02      3.51 o 
   7   1   3     2276.20     2363.50     29.30 o 
   8   1   3       10.37       21.37      6.19 o 
   9   1   3        0.40       10.52      3.68 o 
  10   1   3      751.95      715.08     23.79 o 
  11   1   3       19.25       24.33      7.32 o 
  12   1   3     1196.05     1087.11     32.88 o 
  13   1   3       83.38       58.63     15.30 o 
  14   1   3      354.57      330.42     19.90 o 
  15   1   3       98.22      110.48     13.85 o 
 -15   2   3     1236.81     1223.89     40.38 o 
 -14   2   3       75.74       92.27     11.66 o 
 -13   2   3      194.08      205.10     15.58 o 
 -12   2   3     7952.04     7850.00    111.03 o 
 -11   2   3       28.39       31.86      5.34 o 
 -10   2   3       29.25       44.66      4.20 o 
  -9   2   3      831.35      849.33     15.23 o 
  -8   2   3     6992.50     6925.26     80.08 o 
  -7   2   3    12836.86    12773.35    141.42 o 
  -6   2   3      523.20      561.93     10.49 o 
  -5   2   3      148.35      123.97      5.12 o 
  -4   2   3     8811.75     8999.34     99.46 o 
  -3   2   3     8589.70     8628.48     95.08 o 
  -2   2   3    15570.34    15496.33    196.42 o 
  -1   2   3      606.46      603.91      7.72 o 
   0   2   3    41578.09    41720.57    616.55 o 
   1   2   3     1455.47     1511.18     17.88 o 
   2   2   3     8583.29     8843.68     85.83 o 
   3   2   3        4.79       19.99      2.94 o 
   4   2   3     9587.51     9779.66    113.93 o 
   5   2   3     9141.73     8789.87     97.74 o 
   6   2   3     1821.18     1878.42     32.32 o 
   7   2   3      121.74      124.37      6.65 o 
   8   2   3      206.59      213.99      8.61 o 
   9   2   3     6634.26     6567.66    107.67 o 
  10   2   3      879.12      899.58     19.42 o 
  11   2   3      397.24      387.88     18.59 o 
  12   2   3     5265.16     5079.92     99.94 o 
  13   2   3        2.00        9.18      7.79 o 
  14   2   3     1457.18     1397.56     47.12 o 
 -15   3   3     2885.45     2912.05     69.66 o 
 -14   3   3     5076.65     4860.58    115.04 o 
 -13   3   3      222.49      225.60     11.86 o 
 -12   3   3      352.22      348.83     13.48 o 
 -11   3   3       61.70       86.22     10.23 o 
 -10   3   3    16205.70    15812.95    208.23 o 
  -9   3   3    10995.36    10846.04    122.70 o 
  -8   3   3     1208.50     1166.66     18.72 o 
  -7   3   3    13016.60    13055.53    144.74 o 
  -6   3   3     1171.49     1250.30     18.44 o 
  -5   3   3    58651.83    58132.87    675.46 o 
  -4   3   3      357.06      382.72      7.86 o 
  -3   3   3     2896.61     2899.21     30.13 o 
  -2   3   3    11170.04    11107.31    150.32 o 
  -1   3   3    10711.22    10867.74    105.83 o 
   0   3   3    15483.09    15801.56    191.18 o 
   1   3   3     3990.89     4188.36     46.63 o 
   2   3   3    26938.70    26028.88    327.38 o 
   3   3   3    12285.33    12287.58    118.98 o 
   4   3   3     7833.51     7882.43     88.06 o 
   5   3   3     1542.59     1511.58     20.82 o 
   6   3   3      284.93      245.34      7.05 o 
   7   3   3    33405.47    32624.76    414.57 o 
   8   3   3      209.08      224.97      8.61 o 
   9   3   3        5.24       20.18      4.44 o 
  10   3   3     3492.82     3587.41     83.77 o 
  11   3   3     5253.37     4989.59     96.92 o 
  12   3   3     4481.91     4320.50     87.83 o 
  13   3   3      265.83      242.76     16.86 o 
  14   3   3     2667.67     2638.27     63.60 o 
 -15   4   3     2566.47     2624.66     64.88 o 
 -14   4   3       28.58       55.62     23.25 o 
 -13   4   3      745.24      745.86     20.70 o 
 -12   4   3    22329.03    22248.88    291.43 o 
 -11   4   3      144.72      163.05      9.34 o 
 -10   4   3      511.27      507.83     14.94 o 
  -9   4   3     1644.17     1694.93     30.56 o 
  -8   4   3    18945.96    19040.48    209.34 o 
  -7   4   3    27684.63    27655.03    301.49 o 
  -6   4   3      206.00      228.25      6.69 o 
  -5   4   3    15252.19    15508.65    149.87 o 
  -4   4   3     2751.26     2685.07     28.74 o 
  -3   4   3    53774.20    53470.01    518.53 o 
  -2   4   3     7479.56     7525.78     86.02 o 
  -1   4   3     1241.48     1406.86     21.81 o 
   0   4   3    87270.27    85083.21   1250.85 o 
   1   4   3     3747.90     4089.23     53.18 o 
   2   4   3    19323.88    19616.29    485.83 o 
   3   4   3     6519.06     6961.19     69.01 o 
   4   4   3    17175.81    17079.72    164.85 o 
   5   4   3    38658.04    38513.18    445.57 o 
   6   4   3      615.52      641.12     11.94 o 
   7   4   3      322.31      350.77      9.03 o 
   8   4   3      519.02      526.05     14.21 o 
   9   4   3    14464.57    14321.98    188.94 o 
  10   4   3    10202.37    10115.29    262.67 o 
  11   4   3      223.11      196.56     10.62 o 
  12   4   3     5785.80     5691.74    110.33 o 
  13   4   3      264.62      227.21     16.44 o 
  14   4   3     4373.88     4551.32     95.62 o 
 -14   5   3     9461.68     9396.04    134.30 o 
 -13   5   3     1145.93     1164.82     27.36 o 
 -12   5   3      787.41      801.72     21.07 o 
 -11   5   3      216.54      220.27     10.77 o 
 -10   5   3    21874.85    21716.89    283.37 o 
  -9   5   3    14220.67    14069.94    186.98 o 
  -8   5   3      803.66      842.58     15.10 o 
  -7   5   3     8119.84     8030.36     92.37 o 
  -6   5   3     1806.34     1876.69     22.08 o 
  -5   5   3    40808.98    40547.97    392.25 o 
  -4   5   3       45.71       53.91      3.20 o 
  -3   5   3    10142.06    10642.20    117.30 o 
  -2   5   3    27476.53    27078.61    571.76 o 
  -1   5   3    19193.71    18880.27    335.66 o 
   0   5   3    16367.29    16263.25    195.48 o 
   1   5   3       18.45       18.77      2.94 o 
   2   5   3    33530.27    32174.53    366.52 o 
   3   5   3    28384.34    28905.70    279.86 o 
   4   5   3     7051.23     7081.01     80.82 o 
   5   5   3     2357.09     2417.29     27.04 o 
   6   5   3      358.76      356.87      9.09 o 
   7   5   3    50732.57    51090.35   1052.76 o 
   8   5   3        9.51       18.68      3.67 o 
   9   5   3       66.15      101.62      7.37 o 
  10   5   3     5948.61     6006.69    122.97 o 
  11   5   3     6079.66     6114.37    141.54 o 
  12   5   3     6832.94     6706.55    127.88 o 
  13   5   3       74.68       83.65     11.66 o 
  14   5   3     4630.20     4637.68    122.38 o 
 -14   6   3      215.67      244.52     14.08 o 
 -13   6   3     1211.37     1273.75     29.52 o 
 -12   6   3    14031.04    13648.84    185.89 o 
 -11   6   3        1.78        9.14      4.97 o 
 -10   6   3      314.35      320.46     12.78 o 
  -9   6   3     3133.61     3133.88     50.37 o 
  -8   6   3    12237.56    12148.07    162.38 o 
  -7   6   3    31473.51    31773.76    345.09 o 
  -6   6   3        3.98       14.14      2.31 o 
  -5   6   3     5606.68     5603.29     57.56 o 
  -4   6   3    12002.43    12192.10    134.31 o 
  -3   6   3    22208.75    22437.36    215.68 o 
  -2   6   3    11268.20    11952.67    131.06 o 
  -1   6   3      507.49      452.96     10.77 o 
   0   6   3    64375.82    61968.76    750.80 o 
   1   6   3       22.17       35.05      7.11 o 
   2   6   3     7755.97     7774.26     85.39 o 
   3   6   3       33.56       34.48      4.23 o 
   4   6   3    22727.22    23217.25    223.23 o 
   5   6   3    25651.25    25991.18    282.12 o 
   6   6   3      901.20      911.84     16.17 o 
   7   6   3      724.60      704.30     14.21 o 
   8   6   3      972.50      984.56     17.92 o 
   9   6   3    14763.10    14704.69    194.91 o 
  10   6   3     5739.06     5841.80     85.03 o 
  11   6   3      251.23      253.07     12.06 o 
  12   6   3    11842.10    11831.75    162.63 o 
  13   6   3        0.05        4.25      8.19 o 
 -13   7   3      287.05      325.39     19.29 o 
 -12   7   3      132.96      130.22      9.73 o 
 -11   7   3        0.43       25.09     15.14 o 
 -10   7   3    16910.67    16945.63    225.04 o 
  -9   7   3     4964.12     4978.43     84.83 o 
  -8   7   3      544.89      565.05     20.69 o 
  -7   7   3    12236.82    12497.27    140.71 o 
  -6   7   3     1550.07     1538.94     25.44 o 
  -5   7   3    26208.13    26718.26    256.90 o 
  -4   7   3        2.64       17.68      3.25 o 
  -3   7   3     8783.18     8992.06     89.78 o 
  -2   7   3    22392.11    22897.16    216.55 o 
  -1   7   3     4610.71     4676.41     53.97 o 
   0   7   3    12798.50    12692.83    155.44 o 
   1   7   3      682.85      726.07     14.32 o 
   2   7   3    32442.28    32742.75    391.16 o 
   3   7   3    15278.59    15176.65    148.04 o 
   4   7   3     8792.96     8813.79     88.30 o 
   5   7   3      883.58      937.54     16.14 o 
   6   7   3      350.34      396.13     19.50 o 
   7   7   3    23686.30    24444.50    267.91 o 
   8   7   3       46.23       53.10      5.17 o 
   9   7   3      363.96      383.79     13.25 o 
  10   7   3     3904.83     3892.59     61.35 o 
  11   7   3     2227.30     2252.39     41.45 o 
  12   7   3     5533.79     5652.74     86.14 o 
 -12   8   3     7922.58     8050.11    121.41 o 
 -11   8   3      304.84      308.51     13.81 o 
 -10   8   3       19.22       34.88      8.51 o 
  -9   8   3      269.63      285.11     12.68 o 
  -8   8   3     4605.66     4593.18     77.96 o 
  -7   8   3    10193.87    10355.03    118.69 o 
  -6   8   3      684.57      675.91     13.89 o 
  -5   8   3     4193.68     4317.73     53.35 o 
  -4   8   3     3361.34     3327.37     37.02 o 
  -3   8   3    13811.54    14000.34    151.28 o 
  -2   8   3     2641.76     2674.13     30.19 o 
  -1   8   3      916.27      926.49     18.75 o 
   0   8   3    29331.80    28941.08    346.44 o 
   1   8   3      351.73      368.66     10.55 o 
   2   8   3     3796.24     3813.64     52.48 o 
   3   8   3      583.79      590.31     12.54 o 
   4   8   3     5939.72     5900.87     61.49 o 
   5   8   3    17927.48    18056.60    199.71 o 
   6   8   3       82.15       96.50      8.90 o 
   7   8   3        6.88       10.36      5.57 o 
   8   8   3      250.42      250.24     10.73 o 
   9   8   3     6470.75     6691.57     92.79 o 
  10   8   3     2983.54     3027.56     62.38 o 
  11   8   3        0.95        1.22      9.79 o 
  12   8   3     4157.01     4302.31     83.81 o 
 -12   9   3      279.83      338.87     16.12 o 
 -11   9   3       55.67       56.89      7.71 o 
 -10   9   3     2554.36     2610.50     46.49 o 
  -9   9   3     2551.59     2539.06     44.85 o 
  -8   9   3       36.39       57.10      7.60 o 
  -7   9   3     1477.19     1483.78     39.67 o 
  -6   9   3      459.38      497.19     12.29 o 
  -5   9   3     6381.47     6584.20    109.67 o 
  -4   9   3      700.06      708.43     36.71 o 
  -3   9   3     1434.98     1385.79     25.85 o 
  -2   9   3     2364.82     2380.32     35.70 o 
  -1   9   3      232.40      229.44      7.63 o 
   0   9   3     2019.32     2111.38     33.42 o 
   1   9   3      102.16       99.04      6.36 o 
   2   9   3     4298.52     4347.87     59.55 o 
   3   9   3     5009.15     5051.03     60.19 o 
   4   9   3       32.21       30.08      5.15 o 
   5   9   3      788.28      766.59     25.84 o 
   6   9   3      721.83      746.71     18.02 o 
   7   9   3     9858.13     9930.17    131.39 o 
   8   9   3      597.70      620.16     17.24 o 
   9   9   3      209.95      239.04     15.91 o 
  10   9   3     1026.25     1057.85     31.36 o 
  11   9   3     1059.81     1052.45     48.95 o 
 -11  10   3      190.70      192.45     14.63 o 
 -10  10   3       44.22       59.94      9.92 o 
  -9  10   3      163.21      147.96     12.85 o 
  -8  10   3     1094.97     1165.08     32.37 o 
  -7  10   3     1110.81     1175.48     31.98 o 
  -6  10   3        2.23        1.22      6.06 o 
  -5  10   3      304.11      330.61     17.74 o 
  -4  10   3      164.40      169.66     15.30 o 
  -3  10   3      430.62      447.92     13.39 o 
  -2  10   3      110.76      123.68     13.80 o 
  -1  10   3      366.62      386.63     10.52 o 
   0  10   3     2009.41     1998.36     38.38 o 
   1  10   3      474.21      443.62     12.68 o 
   2  10   3        1.14        1.80      4.23 o 
   3  10   3       31.49       39.60      4.56 o 
   4  10   3     1388.35     1412.05     27.20 o 
   5  10   3     1572.30     1637.77     30.52 o 
   6  10   3      501.78      496.14     15.23 o 
   7  10   3      575.00      572.47     18.98 o 
   8  10   3       25.71       34.34      8.19 o 
   9  10   3      542.98      596.70     23.25 o 
  10  10   3     1565.79     1634.27     42.16 o 
  -9  11   3       12.32        9.38      9.18 o 
  -8  11   3      209.83      229.29     15.12 o 
  -7  11   3      248.95      247.32     15.91 o 
  -6  11   3       92.44       97.90     14.69 o 
  -5  11   3      302.59      368.89     39.16 o 
  -4  11   3       10.77       12.85     10.40 o 
  -3  11   3      444.01      453.24     14.10 o 
  -2  11   3      362.12      384.66     12.94 o 
  -1  11   3       20.20       30.86      4.72 o 
   0  11   3        7.86       15.41      4.80 o 
   1  11   3      471.91      487.36     14.29 o 
   2  11   3        9.43       19.94      4.41 o 
   3  11   3       28.88       44.41      5.86 o 
   4  11   3      615.86      628.46     17.42 o 
   5  11   3      205.26      201.71     10.55 o 
   6  11   3        0.39        6.73      6.06 o 
   7  11   3       15.70       32.98      8.19 o 
   8  11   3      406.05      422.80     19.90 o 
   9  11   3        6.80       16.30      8.19 o 
  -8  12   3      525.45      543.36     31.82 o 
  -7  12   3      420.53      423.43     28.15 o 
  -6  12   3      643.08      663.29     33.04 o 
  -5  12   3      310.44      330.51     28.76 o 
  -4  12   3      503.30      516.86     15.94 o 
  -3  12   3     1700.24     1712.20     39.77 o 
  -2  12   3       48.45       53.72      6.80 o 
  -1  12   3     1174.95     1169.63     38.15 o 
   0  12   3     1667.99     1706.86     27.22 o 
   1  12   3      129.31      126.16      7.02 o 
   2  12   3       75.95       76.85      7.42 o 
   3  12   3      235.34      241.08     11.76 o 
   4  12   3      133.38      161.32      9.84 o 
   5  12   3      424.24      459.12     19.46 o 
   6  12   3      412.03      454.30     24.48 o 
   7  12   3      145.47      165.89     13.39 o 
  -5  13   3     1697.91     1715.65     42.38 o 
  -4  13   3      166.04      160.16     19.58 o 
  -3  13   3      219.39      233.79     12.01 o 
  -2  13   3     2305.70     2340.48     50.19 o 
  -1  13   3     1239.13     1244.97     32.88 o 
   0  13   3      558.70      603.68     17.89 o 
   1  13   3      730.40      760.04     17.12 o 
   2  13   3     2155.96     2242.07     39.77 o 
   3  13   3     1693.13     1779.95     41.51 o 
   4  13   3     1290.95     1299.65     50.17 o 
 -15   0   4     6274.93     6237.59    175.00 o 
 -14   0   4      300.08      313.29     26.92 o 
 -13   0   4     5475.15     5213.29    146.85 o 
 -12   0   4      259.85      301.39     18.36 o 
 -11   0   4    16230.79    15995.17    252.98 o 
 -10   0   4    21090.14    20990.51    327.54 o 
  -9   0   4      170.10      151.69      8.81 o 
  -8   0   4      403.27      417.31     23.25 o 
  -7   0   4     5556.28     5699.82     94.09 o 
  -6   0   4    53600.62    52746.48    822.86 o 
  -5   0   4    10442.04    10217.33    159.75 o 
  -4   0   4    27238.46    27462.49    431.42 o 
  -3   0   4    34992.89    34086.42    532.38 o 
  -2   0   4    24833.12    25334.94    362.36 o 
  -1   0   4    91606.23    68579.77    965.90 o 
   0   0   4     1830.95     1961.31     31.15 o 
   1   0   4    41143.64    41209.80    608.33 o 
   2   0   4   105952.11    83147.12   4102.72 o 
   3   0   4      904.47      844.53     20.80 o 
   4   0   4    24694.97    25453.25    394.19 o 
   5   0   4        1.31       46.50      7.34 o 
   6   0   4    70454.72    72317.66   1111.81 o 
   7   0   4     2475.94     2345.64     41.46 o 
   8   0   4      703.56      706.41     16.49 o 
   9   0   4    10790.49    10370.29    252.10 o 
  10   0   4    10458.57    10236.90    252.10 o 
  11   0   4    34143.24    33590.24    777.10 o 
  12   0   4       86.27       95.45     15.91 o 
  13   0   4      100.61      115.04     18.36 o 
  14   0   4     4310.00     4064.16    123.60 o 
 -15   1   4     3767.89     3671.21     96.07 o 
 -14   1   4       13.55       23.60      9.06 o 
 -13   1   4    10177.77     9953.20    179.13 o 
 -12   1   4     3605.90     3471.82     55.61 o 
 -11   1   4     1220.69     1212.63     20.88 o 
 -10   1   4      672.81      697.02     14.12 o 
  -9   1   4    12270.38    12104.63    135.95 o 
  -8   1   4    53041.23    51220.03    559.57 o 
  -7   1   4      325.97      358.25      8.51 o 
  -6   1   4     1818.58     1961.53     28.38 o 
  -5   1   4    31758.34    32096.78    354.99 o 
  -4   1   4    30437.69    29160.77    907.38 o 
  -3   1   4    95498.90    88904.20   2729.62 o 
  -2   1   4      310.56      375.79      8.60 o 
  -1   1   4    58881.57    57357.26   1114.93 o 
   0   1   4    11563.06    11845.50    142.24 o 
   1   1   4    48001.68    48783.38    519.91 o 
   2   1   4      352.95      406.54     14.03 o 
   3   1   4    31453.94    30891.45    726.79 o 
   4   1   4    77124.42    74122.16    713.84 o 
   5   1   4     2628.99     2743.54     32.72 o 
   6   1   4     6747.62     6936.30    107.40 o 
   7   1   4     2165.34     2031.41     31.70 o 
   8   1   4    14527.33    14172.27    184.29 o 
   9   1   4    33636.18    33984.68    628.62 o 
  10   1   4      183.02      184.75     17.74 o 
  11   1   4     1013.13      990.53     30.29 o 
  12   1   4       51.80       70.29     10.38 o 
  13   1   4     9869.18     9497.19    172.63 o 
  14   1   4       15.27       17.48      9.06 o 
 -15   2   4     4316.82     4532.20     96.48 o 
 -14   2   4     1130.63     1112.87     35.90 o 
 -13   2   4     2122.84     2205.52     55.73 o 
 -12   2   4     3235.06     3147.74     51.65 o 
 -11   2   4    23463.31    22805.59    296.60 o 
 -10   2   4    34659.18    33681.55    365.34 o 
  -9   2   4     1184.55     1159.35     26.62 o 
  -8   2   4      979.23      994.10     16.52 o 
  -7   2   4       50.61       92.53      8.69 o 
  -6   2   4    33606.24    32078.12    351.77 o 
  -5   2   4     3062.73     2995.81     36.64 o 
  -4   2   4     3255.58     3367.46     46.52 o 
  -3   2   4    23030.67    22733.07    546.34 o 
  -2   2   4    19072.38    19083.34    420.50 o 
  -1   2   4    73235.42    71425.53   1228.82 o 
   0   2   4     2872.22     3021.09     50.87 o 
   1   2   4    26421.28    25837.62    679.70 o 
   2   2   4    52613.77    51273.41    725.03 o 
   3   2   4     5040.16     5109.55     51.30 o 
   4   2   4    12179.45    12344.04    135.42 o 
   5   2   4        3.97       25.73      2.83 o 
   6   2   4    30301.68    29611.64    468.70 o 
   7   2   4     1914.85     1829.77     31.21 o 
   8   2   4      373.39      359.54     10.54 o 
   9   2   4     6228.14     6065.80     99.91 o 
  10   2   4     3747.67     3664.53     73.98 o 
  11   2   4    16483.92    16153.80    274.31 o 
  12   2   4       14.23       17.13      7.79 o 
  13   2   4      391.26      455.96     22.05 o 
  14   2   4     3076.26     3062.00     70.96 o 
 -15   3   4     1864.86     1904.38     97.90 o 
 -14   3   4      106.40      135.11     14.26 o 
 -13   3   4     3047.40     2995.99     51.12 o 
 -12   3   4     3188.16     3073.01     51.46 o 
 -11   3   4       18.56       28.64      5.70 o 
 -10   3   4      896.29      926.42     17.01 o 
  -9   3   4     7617.67     7464.32     87.03 o 
  -8   3   4    19107.52    19020.60    209.34 o 
  -7   3   4      244.85      238.01      7.15 o 
  -6   3   4      610.31      660.85     11.91 o 
  -5   3   4     8354.29     8301.23     93.36 o 
  -4   3   4    27566.88    26047.90    963.38 o 
  -3   3   4    32062.16    32273.93    690.26 o 
  -2   3   4      406.35      408.13      6.62 o 
  -1   3   4     1043.11     1013.68     15.30 o 
   0   3   4     1151.05     1190.22     17.64 o 
   1   3   4     1263.88     1223.06     15.42 o 
   2   3   4       66.06       76.40      4.24 o 
   3   3   4    12573.87    12890.97    124.66 o 
   4   3   4    39609.94    38675.57    720.50 o 
   5   3   4     2107.02     2110.66     27.52 o 
   6   3   4     5059.27     5047.24     59.62 o 
   7   3   4     2853.42     2877.94     43.67 o 
   8   3   4     4295.37     4341.61     66.71 o 
   9   3   4    12748.61    12533.20    192.80 o 
  10   3   4       49.18       63.46      6.09 o 
  11   3   4      933.68      929.75     29.42 o 
  12   3   4      335.62      359.79     19.04 o 
  13   3   4     4042.70     3918.20     83.06 o 
  14   3   4       45.42       47.16     10.79 o 
 -15   4   4      568.86      566.19     26.78 o 
 -14   4   4      555.37      530.18     18.01 o 
 -13   4   4      735.61      729.59     20.86 o 
 -12   4   4      414.76      378.22     14.21 o 
 -11   4   4     3907.97     3778.83     59.63 o 
 -10   4   4     3943.42     3852.66     73.31 o 
  -9   4   4      136.88      146.59      7.05 o 
  -8   4   4        0.30       14.34      6.55 o 
  -7   4   4      130.19      134.88      5.93 o 
  -6   4   4     2618.26     2727.88     35.09 o 
  -5   4   4     1724.35     1642.94     22.63 o 
  -4   4   4     2283.57     2257.19     24.70 o 
  -3   4   4     6022.97     6178.38     61.59 o 
  -2   4   4     2496.83     2393.65     26.09 o 
  -1   4   4    14977.70    14772.95    158.07 o 
   0   4   4     1173.21     1176.86     18.34 o 
   1   4   4     4245.66     4409.48     49.49 o 
   2   4   4    21852.77    21862.76    243.22 o 
   3   4   4      402.80      393.57      6.49 o 
   4   4   4     3147.35     3229.19     34.19 o 
   5   4   4      774.75      773.87     13.25 o 
   6   4   4     3365.31     3337.57     41.69 o 
   7   4   4      146.43      136.59      6.31 o 
   8   4   4      570.51      544.12     14.40 o 
   9   4   4     2257.84     2257.86     37.76 o 
  10   4   4     2177.87     2072.20     36.19 o 
  11   4   4     5263.89     5290.97    116.26 o 
  12   4   4        2.79       -1.22      6.92 o 
  13   4   4        2.23        0.00      6.92 o 
  14   4   4     1028.17      991.45     35.04 o 
 -14   5   4       21.35       29.14      7.37 o 
 -13   5   4       96.99      108.02     10.46 o 
 -12   5   4        1.54       10.78      6.58 o 
 -11   5   4       63.74       72.95      7.96 o 
 -10   5   4       11.28       10.40      5.04 o 
  -9   5   4     1150.11     1165.73     19.69 o 
  -8   5   4      996.89      995.90     17.37 o 
  -7   5   4     1860.81     1894.76     26.83 o 
  -6   5   4       69.37       92.27      5.17 o 
  -5   5   4     6152.10     6382.49     64.54 o 
  -4   5   4       53.83       42.69      6.57 o 
  -3   5   4     3628.57     3757.11     39.19 o 
  -2   5   4     1277.59     1345.60     16.59 o 
  -1   5   4      587.38      704.77     11.05 o 
   0   5   4      636.84      678.72     12.68 o 
   1   5   4      141.71      121.95      6.16 o 
   2   5   4       19.75       27.61      2.30 o 
   3   5   4     2182.10     2094.13     23.60 o 
   4   5   4     1306.03     1276.39     15.89 o 
   5   5   4        6.89       18.38      2.97 o 
   6   5   4      424.22      415.55      9.85 o 
   7   5   4      855.58      905.64     16.26 o 
   8   5   4      142.45      148.33      7.07 o 
   9   5   4     3004.97     2936.36     56.66 o 
  10   5   4     1188.91     1158.60     24.66 o 
  11   5   4       51.56       53.03      6.82 o 
  12   5   4      455.38      461.57     21.63 o 
  13   5   4        5.97       20.25     11.63 o 
 -14   6   4      789.80      767.38     23.04 o 
 -13   6   4      203.39      215.97     12.42 o 
 -12   6   4        0.02        8.93      5.47 o 
 -11   6   4      189.62      193.90     10.96 o 
 -10   6   4        0.37       20.31      8.54 o 
  -9   6   4      142.67      135.20      8.63 o 
  -8   6   4     2212.72     2197.51     31.09 o 
  -7   6   4       42.70       52.99      6.99 o 
  -6   6   4     9362.58     9515.43    108.31 o 
  -5   6   4       19.58       22.70      3.27 o 
  -4   6   4     5764.07     5910.52     60.34 o 
  -3   6   4     3106.67     3236.50     34.73 o 
  -2   6   4     1706.16     1673.73     31.86 o 
  -1   6   4     1128.73     1198.28     22.85 o 
   0   6   4      890.21      940.37     13.77 o 
   1   6   4     4804.88     4819.80     62.63 o 
   2   6   4      376.07      360.61      7.48 o 
   3   6   4     1344.76     1368.03     17.34 o 
   4   6   4       17.78       34.69      4.33 o 
   5   6   4      638.40      660.80     12.79 o 
   6   6   4     2028.45     2084.39     29.23 o 
   7   6   4      872.48      865.70     16.12 o 
   8   6   4     1598.54     1655.38     25.68 o 
   9   6   4      241.50      241.92     12.25 o 
  10   6   4        3.01       21.84     12.07 o 
  11   6   4        5.42       18.87     13.97 o 
  12   6   4        1.65        9.53      8.19 o 
  13   6   4      580.10      583.80     47.12 o 
 -13   7   4     3868.41     3791.19     69.24 o 
 -12   7   4      287.66      317.87     14.21 o 
 -11   7   4     2620.52     2586.94     45.91 o 
 -10   7   4     1238.58     1241.48     26.91 o 
  -9   7   4      707.17      713.74     18.78 o 
  -8   7   4     8212.79     8277.40     96.80 o 
  -7   7   4      744.92      724.35     14.51 o 
  -6   7   4      161.31      158.92      6.94 o 
  -5   7   4      546.92      548.69     11.83 o 
  -4   7   4     2315.92     2305.55     26.72 o 
  -3   7   4      677.39      713.37     14.13 o 
  -2   7   4      254.64      320.34      7.86 o 
  -1   7   4    12187.82    12323.30    225.53 o 
   0   7   4     2250.55     2255.87     49.22 o 
   1   7   4    17743.60    18095.42    269.12 o 
   2   7   4      229.17      251.22     10.79 o 
   3   7   4      408.36      441.35      9.50 o 
   4   7   4     6296.01     6244.52     64.29 o 
   5   7   4       45.39       46.04      4.34 o 
   6   7   4       85.91       89.41      8.68 o 
   7   7   4      115.20      112.07      6.21 o 
   8   7   4     5706.25     5706.75     69.89 o 
   9   7   4      920.97      922.72     18.40 o 
  10   7   4      949.36      950.83     27.87 o 
  11   7   4      442.75      450.62     18.80 o 
  12   7   4      672.72      675.96     24.38 o 
 -12   8   4       62.90       76.74      8.42 o 
 -11   8   4     2388.42     2382.29     57.02 o 
 -10   8   4      746.71      772.69     20.88 o 
  -9   8   4        8.38        9.06      5.60 o 
  -8   8   4     1759.15     1804.57     45.46 o 
  -7   8   4     2049.06     1994.89     29.48 o 
  -6   8   4    14956.16    15256.61    170.41 o 
  -5   8   4     3096.72     3077.82     40.24 o 
  -4   8   4       95.79      110.71      9.72 o 
  -3   8   4     5375.92     5477.26    124.05 o 
  -2   8   4      127.76      146.71     11.28 o 
  -1   8   4    11038.77    10724.52    164.85 o 
   0   8   4      425.62      452.36     11.97 o 
   1   8   4     7917.91     7929.33    101.02 o 
   2   8   4     2861.97     2897.42     52.35 o 
   3   8   4     4043.10     3975.43     48.44 o 
   4   8   4       16.68       28.69      6.19 o 
   5   8   4     1137.89     1099.22     22.09 o 
   6   8   4    22082.69    22135.68    277.44 o 
   7   8   4     1885.71     1886.87     33.30 o 
   8   8   4     3763.50     3751.58     56.72 o 
   9   8   4      499.53      526.91     22.91 o 
  10   8   4      348.64      342.33     19.58 o 
  11   8   4     3714.68     3779.86     74.75 o 
 -12   9   4      673.76      644.85     25.25 o 
 -11   9   4     3886.05     3864.27     77.88 o 
 -10   9   4     1193.20     1188.29     33.62 o 
  -9   9   4      287.23      304.94     23.86 o 
  -8   9   4    17544.08    17297.98    424.65 o 
  -7   9   4      170.83      170.45     12.24 o 
  -6   9   4      325.73      318.14     14.14 o 
  -5   9   4     1359.76     1413.66     26.44 o 
  -4   9   4    12605.10    12564.00    192.53 o 
  -3   9   4     3941.83     3895.83     55.81 o 
  -2   9   4     1481.30     1532.15     26.29 o 
  -1   9   4    21704.03    21246.39    316.71 o 
   0   9   4     4796.29     4756.92     64.98 o 
   1   9   4    21041.46    20580.22    250.34 o 
   2   9   4      280.06      282.74     12.98 o 
   3   9   4      247.37      256.62     10.11 o 
   4   9   4     9924.47     9989.34    131.02 o 
   5   9   4       35.76       38.76      5.38 o 
   6   9   4      213.34      232.78     10.55 o 
   7   9   4      133.41      152.10      9.53 o 
   8   9   4     8253.66     8284.69    112.84 o 
   9   9   4     4786.12     4809.58     90.42 o 
  10   9   4     1156.18     1159.04     33.11 o 
  11   9   4     1983.21     1951.32     78.32 o 
 -10  10   4     4728.89     4951.42    189.69 o 
  -9  10   4      219.37      256.40     26.92 o 
  -8  10   4      878.95      902.25     28.03 o 
  -7  10   4      255.15      250.88     14.63 o 
  -6  10   4    28936.33    29448.14    367.81 o 
  -5  10   4      654.69      650.99     32.43 o 
  -4  10   4     1633.07     1630.28     31.10 o 
  -3  10   4     8415.58     8279.04    108.10 o 
  -2  10   4        7.93       11.98      4.67 o 
  -1  10   4    13401.21    13531.63    291.98 o 
   0  10   4      363.00      359.81     20.80 o 
   1  10   4     8972.74     8649.00    137.59 o 
   2  10   4     8855.83     8732.73    138.89 o 
   3  10   4     5481.07     5524.22     78.20 o 
   4  10   4      204.15      219.56     10.35 o 
   5  10   4     1627.18     1686.99     31.42 o 
   6  10   4    22392.46    22681.22    286.58 o 
   7  10   4     2296.13     2415.32     41.26 o 
   8  10   4     1965.23     1926.35     45.77 o 
   9  10   4      676.49      763.87     26.92 o 
  -9  11   4       97.17      129.63     12.53 o 
  -8  11   4    12556.61    12822.80    212.24 o 
  -7  11   4      998.08      948.43     40.38 o 
  -6  11   4      133.25      176.22     18.36 o 
  -5  11   4      724.30      725.09     18.78 o 
  -4  11   4     7362.40     7370.21     99.13 o 
  -3  11   4     4394.34     4416.15     64.05 o 
  -2  11   4       32.31       29.54      6.45 o 
  -1  11   4    13878.41    13733.01    173.10 o 
   0  11   4     1471.90     1446.92     34.17 o 
   1  11   4    12562.90    12601.98    196.00 o 
   2  11   4       28.58       32.65      4.56 o 
   3  11   4      344.81      366.99     13.18 o 
   4  11   4    15172.34    15148.93    212.35 o 
   5  11   4      290.21      319.83     12.90 o 
   6  11   4      580.61      565.56     27.94 o 
   7  11   4       68.89       81.68     10.38 o 
   8  11   4     7889.77     8075.37    141.53 o 
  -7  12   4       29.34       33.04     12.24 o 
  -6  12   4    16792.62    17199.57    266.96 o 
  -5  12   4      960.81     1045.47     23.94 o 
  -4  12   4      346.29      352.66     13.65 o 
  -3  12   4     4546.03     4538.34     66.41 o 
  -2  12   4        4.93       14.63      5.38 o 
  -1  12   4     8149.84     8052.54    107.86 o 
   0  12   4      410.96      421.83     14.10 o 
   1  12   4     6388.13     6469.44     88.78 o 
   2  12   4     3661.61     3757.45     58.54 o 
   3  12   4     2984.59     3010.66     49.84 o 
   4  12   4        1.68       10.71      6.56 o 
   5  12   4      631.09      611.40     24.06 o 
   6  12   4    13131.81    13443.99    222.65 o 
  -5  13   4      550.39      559.83     22.45 o 
  -4  13   4     4799.63     4977.45     73.69 o 
  -3  13   4     1285.79     1318.80     28.24 o 
  -2  13   4       99.37      115.57     10.51 o 
  -1  13   4     8407.34     8720.39    117.04 o 
   0  13   4     1542.36     1552.49     30.59 o 
   1  13   4     7167.62     7281.86    122.87 o 
   2  13   4      652.23      641.05     22.92 o 
   3  13   4       12.47       11.66      9.79 o 
   4  13   4     3688.61     3761.03     71.76 o 
 -15   1   5        2.65       12.06     22.64 o 
 -14   1   5      364.49      382.45     20.77 o 
 -13   1   5      491.20      514.06     16.73 o 
 -12   1   5      626.10      598.36     14.12 o 
 -11   1   5     5719.84     5575.12     68.25 o 
 -10   1   5       30.31       37.09      4.84 o 
  -9   1   5      343.19      320.40      8.94 o 
  -8   1   5      407.38      379.33      9.56 o 
  -7   1   5     4333.42     4304.09     52.12 o 
  -6   1   5     6424.34     6527.81     75.02 o 
  -5   1   5     2595.59     2751.71     34.06 o 
  -4   1   5      772.35      781.83     26.26 o 
  -3   1   5        1.33       16.12      2.59 o 
  -2   1   5     8552.84     8756.08     77.27 o 
  -1   1   5      121.63      146.90      4.66 o 
   0   1   5       46.95       64.84      3.18 o 
   1   1   5     2110.65     2127.75     24.89 o 
   2   1   5     1006.41     1135.04     17.93 o 
   3   1   5      346.54      334.05     10.02 o 
   4   1   5      272.61      335.28      7.58 o 
   5   1   5     6615.82     6842.54     76.69 o 
   6   1   5     2780.58     2862.23     34.58 o 
   7   1   5      615.55      628.93     13.80 o 
   8   1   5       46.91       62.11      5.70 o 
   9   1   5      473.58      444.81     17.72 o 
  10   1   5     1938.60     1879.38     47.12 o 
  11   1   5       13.12       24.48      7.79 o 
  12   1   5       83.07      100.45     11.66 o 
  13   1   5      212.49      263.34     17.72 o 
  14   1   5      415.62      396.47     22.05 o 
 -15   2   5       22.44       23.86     10.38 o 
 -14   2   5     1891.89     1823.06     49.30 o 
 -13   2   5     1700.85     1684.92     37.16 o 
 -12   2   5      686.21      683.00     18.73 o 
 -11   2   5      483.32      491.40     12.23 o 
 -10   2   5        0.50       22.08     10.24 o 
  -9   2   5    10307.63    10114.62    115.44 o 
  -8   2   5     1173.47     1199.03     19.01 o 
  -7   2   5        5.14       31.18      5.51 o 
  -6   2   5     1094.02     1115.98     17.23 o 
  -5   2   5     9147.19     9454.35    105.73 o 
  -4   2   5    17714.55    17687.27    193.65 o 
  -3   2   5      315.13      349.83      6.20 o 
  -2   2   5     5839.06     5994.89     59.69 o 
  -1   2   5    11199.42    11528.70    123.12 o 
   0   2   5     8146.93     8211.33    100.09 o 
   1   2   5     4195.04     4274.09     47.50 o 
   2   2   5      804.23      880.15     12.03 o 
   3   2   5    29062.85    29023.83    283.26 o 
   4   2   5      416.06      479.08      7.39 o 
   5   2   5     2947.27     2978.97     36.82 o 
   6   2   5       71.36       69.47      4.30 o 
   7   2   5     3174.18     3111.07     46.21 o 
   8   2   5    18887.21    18694.21    297.05 o 
   9   2   5        1.13       14.77      7.23 o 
  10   2   5      121.06      130.56     11.25 o 
  11   2   5      278.34      279.80     16.44 o 
  12   2   5     2928.33     2910.89     64.90 o 
  13   2   5     1807.06     1780.64     48.02 o 
  14   2   5      290.99      287.99     19.46 o 
 -15   3   5      255.08      260.57     19.46 o 
 -14   3   5     6164.97     6143.96     92.62 o 
 -13   3   5      179.65      189.58     10.80 o 
 -12   3   5     1880.99     1907.90     39.53 o 
 -11   3   5     9656.08     9428.77    130.23 o 
 -10   3   5      717.56      748.93     15.27 o 
  -9   3   5       17.70       27.31      4.04 o 
  -8   3   5      429.18      426.30     10.37 o 
  -7   3   5    12268.19    11895.63    133.09 o 
  -6   3   5    10718.27    10647.92    119.41 o 
  -5   3   5      291.31      287.39     10.77 o 
  -4   3   5    11476.96    11824.86    130.47 o 
  -3   3   5      297.65      331.57      6.26 o 
  -2   3   5    41318.85    39517.20   1017.26 o 
  -1   3   5      613.83      658.57     19.94 o 
   0   3   5     6524.12     6710.17     82.89 o 
   1   3   5    43785.68    43212.01    464.23 o 
   2   3   5     4679.04     4718.69     52.38 o 
   3   3   5    13848.30    13744.50    133.04 o 
   4   3   5      393.08      386.24     10.46 o 
   5   3   5    18880.15    19039.25    207.83 o 
   6   3   5    17447.49    17262.48    189.67 o 
   7   3   5     2643.49     2582.71     39.90 o 
   8   3   5      290.78      369.24     23.57 o 
   9   3   5       38.22       39.44      5.18 o 
  10   3   5    18765.71    18245.46    305.46 o 
  11   3   5      972.21      940.59     29.84 o 
  12   3   5        3.96        2.02      7.32 o 
  13   3   5     1655.05     1617.63     45.89 o 
  14   3   5     1209.67     1136.02     76.49 o 
 -15   4   5        4.08       10.84      9.06 o 
 -14   4   5     4379.74     4437.22     71.39 o 
 -13   4   5     3327.51     3327.17     56.13 o 
 -12   4   5     3250.71     3198.38     53.21 o 
 -11   4   5      658.07      634.33     17.83 o 
 -10   4   5      210.70      203.26      8.15 o 
  -9   4   5    33400.26    33640.07    365.87 o 
  -8   4   5     1200.91     1187.62     19.39 o 
  -7   4   5     6533.26     6636.06     77.47 o 
  -6   4   5    14828.83    14945.41    165.15 o 
  -5   4   5     5951.17     5676.42     66.12 o 
  -4   4   5    57090.49    53265.31   1564.83 o 
  -3   4   5      105.21      149.20      3.25 o 
  -2   4   5    21878.53    22000.22    279.01 o 
  -1   4   5    11971.01    11846.98    143.90 o 
   0   4   5    14020.91    13436.51    162.26 o 
   1   4   5    23391.50    23910.24    287.32 o 
   2   4   5        0.61        6.12      2.60 o 
   3   4   5    42680.41    41120.85    594.17 o 
   4   4   5      723.14      709.31      9.92 o 
   5   4   5    12544.54    12479.05    138.36 o 
   6   4   5      160.43      153.28      6.31 o 
   7   4   5     7695.90     7708.66     89.23 o 
   8   4   5    23000.27    23053.05    296.77 o 
   9   4   5      571.87      559.59     20.69 o 
  10   4   5     1813.35     1715.58     32.04 o 
  11   4   5     1591.80     1525.39     40.64 o 
  12   4   5     6664.33     6657.45    126.33 o 
  13   4   5     6194.92     6143.19    120.27 o 
 -14   5   5     6276.67     6425.35     97.52 o 
 -13   5   5       14.64       26.37      6.43 o 
 -12   5   5     4893.47     4899.84     75.57 o 
 -11   5   5    18791.51    18119.59    239.49 o 
 -10   5   5     1250.07     1286.49     26.60 o 
  -9   5   5       46.92       87.50     16.30 o 
  -8   5   5      504.42      498.45     11.63 o 
  -7   5   5    21923.35    22330.73    244.84 o 
  -6   5   5    23139.54    23431.00    256.03 o 
  -5   5   5      440.51      458.28      9.88 o 
  -4   5   5     5896.60     5829.87     59.34 o 
  -3   5   5     1447.75     1597.20     17.30 o 
  -2   5   5    64989.00    62321.53    683.96 o 
  -1   5   5     4184.26     4072.62     53.69 o 
   0   5   5     5427.74     5651.21     72.05 o 
   1   5   5    43116.64    42410.38    511.06 o 
   2   5   5    12028.30    12365.02    132.79 o 
   3   5   5    13789.62    13757.79    134.16 o 
   4   5   5       98.17      109.71      4.07 o 
   5   5   5    26499.92    26350.77    286.07 o 
   6   5   5    16668.38    16505.45    182.26 o 
   7   5   5     3132.17     3186.28     41.43 o 
   8   5   5       10.23       33.98      9.54 o 
   9   5   5        0.94       30.27     17.81 o 
  10   5   5    23224.02    23332.78    444.84 o 
  11   5   5      524.82      570.67     42.83 o 
  12   5   5      131.48      139.31     13.39 o 
  13   5   5     3774.53     3730.85     80.88 o 
 -14   6   5     4644.67     4801.16     77.59 o 
 -13   6   5     4552.34     4514.17     72.53 o 
 -12   6   5     2234.58     2220.97     43.02 o 
 -11   6   5     2169.80     2105.45     39.29 o 
 -10   6   5      118.12      132.56      8.81 o 
  -9   6   5    25669.21    25637.77    281.62 o 
  -8   6   5     2042.60     2071.26     30.02 o 
  -7   6   5      699.29      682.71     13.74 o 
  -6   6   5     3613.09     3613.76     45.53 o 
  -5   6   5    24465.04    24415.26    266.29 o 
  -4   6   5    38705.52    38662.50    372.14 o 
  -3   6   5      660.24      696.66     13.09 o 
  -2   6   5    14480.72    14429.73    155.32 o 
  -1   6   5     5497.50     5357.46     69.47 o 
   0   6   5    15762.21    15200.59    184.64 o 
   1   6   5    10894.02    10642.49    131.16 o 
   2   6   5       37.68       69.11     11.01 o 
   3   6   5    40672.81    39075.11    413.82 o 
   4   6   5     2228.34     2196.14     31.89 o 
   5   6   5    13635.03    13405.65    149.71 o 
   6   6   5      322.37      315.40      9.09 o 
   7   6   5     5812.19     5872.43     70.68 o 
   8   6   5    37149.88    37277.52    404.00 o 
   9   6   5      264.57      270.47      9.65 o 
  10   6   5        7.92       20.75      5.56 o 
  11   6   5      536.61      588.63     17.63 o 
  12   6   5     6204.96     6220.46    171.33 o 
 -13   7   5       23.98       23.07      6.82 o 
 -12   7   5     4014.25     3951.07     64.59 o 
 -11   7   5    13257.04    13174.21    179.45 o 
 -10   7   5      573.32      617.22     27.01 o 
  -9   7   5      845.94      860.05     20.86 o 
  -8   7   5        8.22       16.12      4.04 o 
  -7   7   5    18002.04    17845.30    198.26 o 
  -6   7   5    16319.12    16537.72    183.83 o 
  -5   7   5     1931.31     1856.59     26.52 o 
  -4   7   5     1981.92     1970.07     27.85 o 
  -3   7   5        2.84       20.81      3.53 o 
  -2   7   5    36297.02    35955.72    535.59 o 
  -1   7   5      436.27      404.35     10.55 o 
   0   7   5      587.46      589.13     13.10 o 
   1   7   5    27336.54    27019.96    323.59 o 
   2   7   5     2469.46     2456.93     35.72 o 
   3   7   5     8024.38     7984.10     89.59 o 
   4   7   5        9.51       17.95      4.24 o 
   5   7   5    20152.66    20078.76    251.87 o 
   6   7   5     9675.00     9851.43    129.28 o 
   7   7   5     1518.74     1547.02     29.46 o 
   8   7   5       61.41       78.21     12.09 o 
   9   7   5      368.22      369.96     13.03 o 
  10   7   5    11123.54    11194.91    512.76 o 
  11   7   5      964.08     1008.90     29.95 o 
  12   7   5       85.56       91.78     17.13 o 
 -12   8   5     2175.16     2200.17     42.85 o 
 -11   8   5      709.54      690.84     20.27 o 
 -10   8   5      235.05      242.54     12.39 o 
  -9   8   5    14185.89    14066.48    323.15 o 
  -8   8   5      366.63      382.27     13.58 o 
  -7   8   5     1686.08     1773.61     27.22 o 
  -6   8   5      858.19      840.14     18.90 o 
  -5   8   5     5052.67     4868.48     75.35 o 
  -4   8   5    15656.18    15440.77    168.71 o 
  -3   8   5       86.33      102.07      7.60 o 
  -2   8   5     3744.56     3666.16     51.81 o 
  -1   8   5     2515.98     2468.28     37.43 o 
   0   8   5     8180.19     7959.14    101.73 o 
   1   8   5     5758.33     5741.65     75.81 o 
   2   8   5      260.81      273.88      9.46 o 
   3   8   5     9515.50     9406.44    105.17 o 
   4   8   5      553.30      536.06     14.80 o 
   5   8   5     2589.97     2643.86     42.26 o 
   6   8   5        0.32       14.28      4.95 o 
   7   8   5     2218.98     2238.28     38.17 o 
   8   8   5    12590.37    12992.56    169.14 o 
   9   8   5      140.47      130.46      8.88 o 
  10   8   5       54.78       77.55     15.97 o 
  11   8   5     1414.50     1416.75     59.97 o 
 -11   9   5     1426.08     1443.15     38.68 o 
 -10   9   5      379.51      402.00     18.80 o 
  -9   9   5       96.50      139.11     19.58 o 
  -8   9   5       61.62       79.08     20.19 o 
  -7   9   5     3881.18     3910.67     58.75 o 
  -6   9   5     2684.92     2633.80     42.62 o 
  -5   9   5      144.62      154.92      9.13 o 
  -4   9   5     1016.04      992.85     20.72 o 
  -3   9   5      370.60      361.05     11.72 o 
  -2   9   5     8064.10     7948.66    102.52 o 
  -1   9   5     1908.24     1873.26     31.94 o 
   0   9   5     1695.49     1661.54     28.47 o 
   1   9   5     4166.16     4022.71     56.50 o 
   2   9   5     2882.16     2822.62     42.09 o 
   3   9   5     4815.37     4681.93     67.38 o 
   4   9   5      143.13      148.17      8.48 o 
   5   9   5     3029.24     3048.73     48.11 o 
   6   9   5     2265.95     2212.67     37.99 o 
   7   9   5      428.09      420.34     14.36 o 
   8   9   5       26.15       22.89      5.86 o 
   9   9   5       26.30       54.14     14.78 o 
  10   9   5     2503.57     2662.58    121.15 o 
 -10  10   5      436.07      428.41     26.31 o 
  -9  10   5      643.03      699.40     25.05 o 
  -8  10   5      397.81      387.75     18.11 o 
  -7  10   5        0.15        7.95      6.92 o 
  -6  10   5       47.22       47.86      6.57 o 
  -5  10   5     2113.50     2067.13     35.53 o 
  -4  10   5     3452.35     3354.05     50.86 o 
  -3  10   5       12.70        7.04      6.56 o 
  -2  10   5      473.04      475.80     13.88 o 
  -1  10   5       97.31      113.68     10.35 o 
   0  10   5     1593.21     1566.32     27.98 o 
   1  10   5     1113.69     1142.75     22.75 o 
   2  10   5     1305.69     1263.65     24.17 o 
   3  10   5      491.79      495.65     15.06 o 
   4  10   5        1.09        7.92      4.67 o 
   5  10   5      721.58      727.42     18.54 o 
   6  10   5      148.95      147.33      9.30 o 
   7  10   5      119.97      121.13     11.54 o 
   8  10   5      378.66      425.65     15.17 o 
   9  10   5       17.30       16.52      7.79 o 
  -9  11   5        7.97       15.64      7.64 o 
  -8  11   5      294.06      303.70     17.24 o 
  -7  11   5      530.87      523.78     29.37 o 
  -6  11   5       33.48       35.57      7.19 o 
  -5  11   5      225.17      219.94     11.17 o 
  -4  11   5      869.99      863.25     21.75 o 
  -3  11   5      196.06      189.18     10.11 o 
  -2  11   5      180.97      201.07     15.66 o 
  -1  11   5      519.66      483.37     14.59 o 
   0  11   5       21.02       25.86      5.38 o 
   1  11   5       34.07       48.64     10.02 o 
   2  11   5       21.94       12.16      6.45 o 
   3  11   5        8.85       11.65      5.15 o 
   4  11   5      269.17      266.96     12.19 o 
   5  11   5       15.58       21.73      6.09 o 
   6  11   5        1.66        8.12      5.38 o 
   7  11   5      269.39      274.39     12.87 o 
   8  11   5      151.48      170.54     14.26 o 
  -7  12   5      111.51      135.54     22.03 o 
  -6  12   5     1126.59     1086.09     31.58 o 
  -5  12   5       11.34       18.92      5.86 o 
  -4  12   5     1367.89     1434.27     28.95 o 
  -3  12   5       67.89       74.89      8.13 o 
  -2  12   5      232.54      271.57     11.76 o 
  -1  12   5      751.97      757.28     19.54 o 
   0  12   5      651.33      624.06     17.64 o 
   1  12   5      395.72      383.24     13.61 o 
   2  12   5      424.87      423.22     15.06 o 
   3  12   5     1782.27     1732.77     33.64 o 
   4  12   5      222.42      252.28     12.43 o 
   5  12   5     1369.40     1416.43     29.84 o 
   6  12   5       15.96       17.45      8.19 o 
  -5  13   5      530.96      535.45     22.05 o 
  -4  13   5      783.82      794.09     21.42 o 
  -3  13   5      264.58      268.47     12.68 o 
  -2  13   5     4349.06     4402.33     66.41 o 
  -1  13   5       16.05        9.30      5.56 o 
   0  13   5        4.07        2.45      5.04 o 
   1  13   5     2077.71     2054.18     57.53 o 
   2  13   5      646.59      675.07     19.76 o 
   3  13   5      812.73      788.52     21.61 o 
 -15   0   6    11681.11    11667.49    297.38 o 
 -14   0   6     3295.30     3284.62    104.02 o 
 -13   0   6     1304.34     1258.04     52.62 o 
 -12   0   6    13959.95    13915.45    224.07 o 
 -11   0   6       86.67       94.82      8.81 o 
 -10   0   6     6431.41     6208.05    106.11 o 
  -9   0   6       71.73       78.46      7.64 o 
  -8   0   6    37851.89    37001.42    571.81 o 
  -7   0   6    20498.24    19798.98    306.75 o 
  -6   0   6     5456.45     5216.99     86.94 o 
  -5   0   6     1075.17     1221.96     34.88 o 
  -4   0   6    14125.40    14841.93    184.30 o 
  -3   0   6    71566.45    64567.92   3230.56 o 
  -2   0   6    33116.30    33483.39    520.10 o 
  -1   0   6       18.93       28.16      2.94 o 
   0   0   6    13664.29    13840.31    202.92 o 
   1   0   6     8880.76     8990.76    133.69 o 
   2   0   6    49618.64    49499.05    696.67 o 
   3   0   6     1081.12     1145.44     21.75 o 
   4   0   6    20535.24    20515.64    315.07 o 
   5   0   6    43226.26    42233.17    653.64 o 
   6   0   6     8542.52     8359.38    132.25 o 
   7   0   6     9543.07     9728.00    152.80 o 
   8   0   6     6483.11     6329.38    160.31 o 
   9   0   6    10014.18     9888.12    242.31 o 
  10   0   6    13617.86    13131.13    318.18 o 
  11   0   6      393.78      350.00     25.70 o 
  12   0   6      916.55      889.69     42.83 o 
  13   0   6      606.23      560.49     35.49 o 
  14   0   6     8086.33     8083.05    216.61 o 
 -15   1   6     3857.77     3986.63     87.40 o 
 -14   1   6     3231.44     3252.30     73.55 o 
 -13   1   6     5770.74     5666.81     85.41 o 
 -12   1   6     6564.08     6519.80     79.64 o 
 -11   1   6      791.37      797.35     16.42 o 
 -10   1   6    17969.37    17697.25    197.10 o 
  -9   1   6    17823.74    17805.38    197.03 o 
  -8   1   6    15207.42    15334.73    170.41 o 
  -7   1   6      962.09      971.63     16.19 o 
  -6   1   6     5416.68     5478.68     64.24 o 
  -5   1   6    53307.63    52800.51   1554.58 o 
  -4   1   6        5.65       16.42      5.98 o 
  -3   1   6     3996.77     4300.90     39.63 o 
  -2   1   6    20800.12    20414.52    246.73 o 
  -1   1   6    36227.73    35635.42    377.93 o 
   0   1   6    44768.73    45114.59    716.62 o 
   1   1   6     3489.37     3576.85     40.31 o 
   2   1   6    13043.73    13257.90    146.19 o 
   3   1   6    24632.40    24656.76    299.58 o 
   4   1   6    24107.35    24454.54    235.22 o 
   5   1   6     4700.80     4740.77     54.68 o 
   6   1   6     3379.59     3466.57     41.13 o 
   7   1   6    30478.08    30907.13    392.74 o 
   8   1   6      520.11      532.14     15.53 o 
   9   1   6      405.82      420.98     17.31 o 
  10   1   6     5613.64     5328.44    101.24 o 
  11   1   6     9085.77     8722.15    157.06 o 
  12   1   6    15003.36    14692.70    253.54 o 
  13   1   6      141.21      154.98     13.85 o 
  14   1   6      300.15      295.26     19.90 o 
 -15   2   6     9401.09     9413.33    174.80 o 
 -14   2   6     4130.14     4063.23     86.96 o 
 -13   2   6       71.22       78.72      7.87 o 
 -12   2   6     3749.86     3814.35     60.74 o 
 -11   2   6        0.85       43.45     13.07 o 
 -10   2   6     2240.02     2201.23     31.68 o 
  -9   2   6      499.00      545.16     12.16 o 
  -8   2   6    22960.92    23046.72    252.69 o 
  -7   2   6    26639.88    26270.28    285.80 o 
  -6   2   6     2969.87     2892.03     36.64 o 
  -5   2   6     1184.74     1335.57     19.31 o 
  -4   2   6    12780.70    13247.51    128.90 o 
  -3   2   6    39894.70    38065.67    421.22 o 
  -2   2   6    33047.74    32639.54    318.87 o 
  -1   2   6      486.77      531.57     10.57 o 
   0   2   6    18342.25    18695.96    227.74 o 
   1   2   6     2620.20     2660.74     66.59 o 
   2   2   6    18622.86    18242.86    194.00 o 
   3   2   6     1089.02     1224.89     26.18 o 
   4   2   6    31655.65    32005.53    309.79 o 
   5   2   6    30530.54    30365.66    488.93 o 
   6   2   6     2378.77     2329.17     35.94 o 
   7   2   6     4351.68     4317.35    108.71 o 
   8   2   6       53.85       78.88      9.36 o 
   9   2   6    10552.31    10406.46    179.98 o 
  10   2   6     6438.95     6288.56    116.39 o 
  11   2   6      433.77      435.07     20.32 o 
  12   2   6     1247.38     1162.02     35.48 o 
  13   2   6     2445.69     2365.06     57.96 o 
  14   2   6     8464.72     8232.85    155.75 o 
 -15   3   6     1997.38     2040.28     54.94 o 
 -14   3   6     1022.43     1018.96     26.11 o 
 -13   3   6     4373.57     4385.81     69.57 o 
 -12   3   6     1521.58     1464.22     30.40 o 
 -11   3   6      433.19      460.18     13.44 o 
 -10   3   6     8751.84     8733.68    101.88 o 
  -9   3   6     5714.97     5651.84     68.49 o 
  -8   3   6     3843.93     3785.64     47.73 o 
  -7   3   6      217.81      237.35     15.88 o 
  -6   3   6     2975.37     2936.89     37.60 o 
  -5   3   6    17331.50    17324.76    189.71 o 
  -4   3   6       80.85       85.17      6.57 o 
  -3   3   6    11154.27    11355.18    111.08 o 
  -2   3   6     6153.73     5929.52     59.61 o 
  -1   3   6    26723.86    26074.73    314.88 o 
   0   3   6    23333.52    22691.76    284.30 o 
   1   3   6      782.90      788.48     11.39 o 
   2   3   6      942.64      827.38     18.55 o 
   3   3   6    20359.87    20769.23    199.48 o 
   4   3   6     5882.69     5882.34     59.55 o 
   5   3   6     4756.78     4744.52     56.51 o 
   6   3   6     1305.76     1291.11     19.71 o 
   7   3   6    21771.43    21851.55    312.63 o 
   8   3   6        7.25        9.64      4.12 o 
   9   3   6      686.15      710.61     17.29 o 
  10   3   6     1034.92     1013.92     30.29 o 
  11   3   6     4619.46     4576.00    118.09 o 
  12   3   6     7999.76     7823.55    172.55 o 
  13   3   6        9.41       11.63      7.79 o 
 -14   4   6     1721.38     1722.33     35.82 o 
 -13   4   6      350.33      378.90     15.10 o 
 -12   4   6      630.08      648.71     19.06 o 
 -11   4   6        7.91       16.58      5.18 o 
 -10   4   6      216.44      235.11      8.73 o 
  -9   4   6      219.60      207.73     11.15 o 
  -8   4   6     7550.47     7502.59     87.82 o 
  -7   4   6     5976.17     5923.25     70.32 o 
  -6   4   6     1260.07     1220.91     18.98 o 
  -5   4   6      488.49      518.18     10.60 o 
  -4   4   6     1976.51     1950.84     23.11 o 
  -3   4   6     8407.72     8410.11     83.80 o 
  -2   4   6    11498.46    11321.97    110.96 o 
  -1   4   6       99.32      157.34      8.24 o 
   0   4   6     2461.60     2578.58     35.54 o 
   1   4   6     3943.78     4135.49     53.89 o 
   2   4   6     2689.14     2486.82     29.78 o 
   3   4   6      251.46      302.81      6.23 o 
   4   4   6    10514.02    10762.10    105.84 o 
   5   4   6     5714.34     5668.47     66.73 o 
   6   4   6     2795.38     2728.81     35.90 o 
   7   4   6     2299.42     2392.40     44.34 o 
   8   4   6      673.73      642.20     16.02 o 
   9   4   6      592.87      647.24     16.91 o 
  10   4   6     4522.32     4322.54     85.21 o 
  11   4   6        5.19       15.46      8.57 o 
  12   4   6        5.23        6.12      7.79 o 
  13   4   6      555.47      565.83     24.65 o 
 -14   5   6       32.53       49.70      8.09 o 
 -13   5   6      595.33      569.75     18.54 o 
 -12   5   6      305.00      301.64     13.49 o 
 -11   5   6      288.01      285.27     12.39 o 
 -10   5   6     1586.98     1614.30     26.00 o 
  -9   5   6     3020.01     3022.48     40.80 o 
  -8   5   6      245.87      270.28      8.90 o 
  -7   5   6     2515.01     2508.92     34.08 o 
  -6   5   6     1887.59     1876.87     26.63 o 
  -5   5   6        0.79       28.15     10.42 o 
  -4   5   6       17.84       32.37      7.89 o 
  -3   5   6     1552.79     1488.53     18.62 o 
  -2   5   6       59.42       63.00      4.95 o 
  -1   5   6     2157.64     1982.61     29.40 o 
   0   5   6     4419.02     4436.27     58.16 o 
   1   5   6       16.83       26.87      3.76 o 
   2   5   6       22.82       36.76      2.56 o 
   3   5   6     1101.79     1092.58     14.44 o 
   4   5   6       20.84       43.14      6.46 o 
   5   5   6     2657.40     2672.70     35.07 o 
   6   5   6     2223.92     2178.47     30.31 o 
   7   5   6      126.08      128.38      6.62 o 
   8   5   6     1693.12     1676.30     26.16 o 
   9   5   6      584.00      587.05     16.35 o 
  10   5   6     1296.48     1308.74     42.53 o 
  11   5   6      782.06      757.63     31.82 o 
  12   5   6      710.47      715.32     27.65 o 
  13   5   6        5.30        4.90     11.01 o 
 -14   6   6       44.78       52.64      8.09 o 
 -13   6   6      169.80      177.83     11.60 o 
 -12   6   6     1027.59     1039.46     25.70 o 
 -11   6   6        1.76        3.71      5.18 o 
 -10   6   6     2973.96     3010.11     50.14 o 
  -9   6   6     1394.11     1358.54     30.38 o 
  -8   6   6      891.47      907.08     17.17 o 
  -7   6   6      312.92      335.25      9.71 o 
  -6   6   6      884.56      891.25     16.08 o 
  -5   6   6       48.08       69.19      8.49 o 
  -4   6   6      792.57      790.37     12.46 o 
  -3   6   6      262.86      255.34      9.58 o 
  -2   6   6     2321.87     2294.93     33.90 o 
  -1   6   6     3552.30     3660.15     50.15 o 
   0   6   6     4080.81     4126.84     55.31 o 
   1   6   6      905.65      901.95     16.65 o 
   2   6   6     2437.17     2358.72     34.02 o 
   3   6   6       56.96       54.66      3.94 o 
   4   6   6       34.91       41.81      3.71 o 
   5   6   6       88.64      130.08     11.23 o 
   6   6   6       11.51       20.23      4.04 o 
   7   6   6     1157.30     1142.69     19.78 o 
   8   6   6       29.43       27.03      5.56 o 
   9   6   6     1906.03     1945.69     49.87 o 
  10   6   6        5.61        1.71      9.79 o 
  11   6   6     1518.58     1526.05     59.97 o 
  12   6   6      451.40      412.41     30.59 o 
 -13   7   6       23.56       30.40      7.28 o 
 -12   7   6      473.63      456.14     16.69 o 
 -11   7   6      331.15      319.25     13.99 o 
 -10   7   6     1651.37     1650.71     37.75 o 
  -9   7   6       31.68       47.34      6.28 o 
  -8   7   6     2847.48     2883.30     41.69 o 
  -7   7   6      868.58      878.34     16.68 o 
  -6   7   6       32.81       56.93      4.67 o 
  -5   7   6    13462.33    13555.63    151.85 o 
  -4   7   6      112.62      133.60      6.46 o 
  -3   7   6     1844.64     1841.59     24.47 o 
  -2   7   6     1474.19     1404.90     24.00 o 
  -1   7   6        7.60       24.48      7.34 o 
   0   7   6     1011.07      974.32     30.91 o 
   1   7   6      192.76      223.77      8.28 o 
   2   7   6     1313.52     1280.38     21.94 o 
   3   7   6      255.66      264.14     12.36 o 
   4   7   6     5726.22     5791.04     79.55 o 
   5   7   6      350.96      350.46     12.51 o 
   6   7   6      690.14      672.79     16.60 o 
   7   7   6     5807.60     5965.45     91.84 o 
   8   7   6        8.32       14.42      5.15 o 
   9   7   6      367.15      378.78     13.48 o 
  10   7   6      132.26      131.61     11.15 o 
  11   7   6      225.16      246.50     14.98 o 
 -12   8   6     7805.64     7667.36    136.77 o 
 -11   8   6        5.81       13.32      7.32 o 
 -10   8   6     5383.30     5247.07     97.22 o 
  -9   8   6       95.16      110.14     10.28 o 
  -8   8   6     1581.54     1580.68     29.64 o 
  -7   8   6     3432.14     3493.83     53.35 o 
  -6   8   6       11.44        9.05      4.12 o 
  -5   8   6      118.14      158.54      8.83 o 
  -4   8   6      596.21      547.04     14.36 o 
  -3   8   6    14976.53    14686.37    181.82 o 
  -2   8   6      644.92      650.35     15.30 o 
  -1   8   6     2033.30     2022.61     32.01 o 
   0   8   6    14011.77    13706.19    169.56 o 
   1   8   6       93.28      138.80     13.97 o 
   2   8   6    17854.35    17204.46    210.06 o 
   3   8   6       10.90       10.17      3.96 o 
   4   8   6      234.19      271.30     14.04 o 
   5   8   6     3409.58     3524.25     53.53 o 
   6   8   6       49.69       59.29      6.36 o 
   7   8   6      216.23      230.20     10.55 o 
   8   8   6      164.92      155.87      9.59 o 
   9   8   6     4820.05     4966.96     73.09 o 
  10   8   6     1042.31     1048.33     24.50 o 
  11   8   6     2758.12     2780.26     60.45 o 
 -11   9   6        6.04       10.06      7.95 o 
 -10   9   6     4118.01     4185.13     82.23 o 
  -9   9   6     1344.92     1356.33     36.07 o 
  -8   9   6     3587.81     3467.51     69.33 o 
  -7   9   6     2548.18     2476.53     41.44 o 
  -6   9   6      722.55      752.23     16.12 o 
  -5   9   6    29984.53    29166.45    352.33 o 
  -4   9   6      198.64      209.16      9.40 o 
  -3   9   6      782.71      761.10     17.64 o 
  -2   9   6     2948.96     2989.14     44.96 o 
  -1   9   6     1314.37     1334.01     24.45 o 
   0   9   6     6401.64     6194.13     82.40 o 
   1   9   6      219.88      201.80     15.61 o 
   2   9   6    10004.99     9776.89    124.07 o 
   3   9   6     1506.20     1501.69     32.62 o 
   4   9   6    18252.67    18002.07    229.32 o 
   5   9   6      122.69      112.25      7.99 o 
   6   9   6      178.36      167.25      9.59 o 
   7   9   6    18056.42    18011.10    230.48 o 
   8   9   6      209.61      216.07     14.58 o 
   9   9   6     1779.18     1802.41     39.18 o 
  10   9   6      158.85      174.89     14.26 o 
 -10  10   6     5227.86     5214.26     99.47 o 
  -9  10   6      345.97      304.74     16.72 o 
  -8  10   6     1888.87     1905.69     45.64 o 
  -7  10   6    11729.00    11962.89    158.13 o 
  -6  10   6      215.61      209.79     11.37 o 
  -5  10   6       97.31       99.94     12.50 o 
  -4  10   6      213.95      216.00     10.11 o 
  -3  10   6    21780.69    20879.56    256.24 o 
  -2  10   6     1451.72     1430.86     28.33 o 
  -1  10   6     1266.05     1233.23     24.23 o 
   0  10   6    14146.76    13766.49    172.15 o 
   1  10   6       33.27       48.72      5.82 o 
   2  10   6    18084.12    17671.93    268.25 o 
   3  10   6      242.43      253.41     11.26 o 
   4  10   6     2742.65     2649.84     44.12 o 
   5  10   6     6331.49     6450.75     91.27 o 
   6  10   6      445.34      466.94     15.71 o 
   7  10   6      234.84      223.69     11.76 o 
   8  10   6       24.12       27.73      6.28 o 
   9  10   6    11185.79    11567.23    194.74 o 
  -9  11   6      480.51      491.06     25.09 o 
  -8  11   6     4118.66     4198.82     69.52 o 
  -7  11   6     1292.27     1300.68     36.10 o 
  -6  11   6      883.38      867.18     21.17 o 
  -5  11   6    23827.58    23847.23    293.21 o 
  -4  11   6      382.79      370.74     13.83 o 
  -3  11   6        9.78       21.43      5.63 o 
  -2  11   6     2607.62     2520.43     41.20 o 
  -1  11   6     4554.43     4319.69     62.86 o 
   0  11   6     9479.05     9312.65    121.50 o 
   1  11   6       42.72       44.78      5.76 o 
   2  11   6     4269.86     4198.19     76.58 o 
   3  11   6     2056.63     2002.90     36.65 o 
   4  11   6     9551.28     9580.74    130.12 o 
   5  11   6      101.83      110.45      8.70 o 
   6  11   6        0.67        6.12      5.77 o 
   7  11   6    16329.52    16697.26    217.14 o 
  -7  12   6     6908.82     6923.17    120.27 o 
  -6  12   6       85.84       80.06      9.92 o 
  -5  12   6        5.81        8.19      5.68 o 
  -4  12   6       42.40       55.27      9.47 o 
  -3  12   6    13744.39    13693.68    174.98 o 
  -2  12   6     1400.44     1422.91     28.69 o 
  -1  12   6      422.85      437.03     14.52 o 
   0  12   6     9973.90     9879.33    129.52 o 
   1  12   6       30.49       55.40     14.69 o 
   2  12   6    15819.40    15562.73    202.91 o 
   3  12   6      328.78      325.37     13.85 o 
   4  12   6     1810.72     1841.65     35.91 o 
   5  12   6     3230.39     3355.45     55.63 o 
  -4  13   6      368.88      373.89     14.84 o 
  -3  13   6      309.82      295.58     13.18 o 
  -2  13   6      730.57      714.50     19.98 o 
  -1  13   6      800.59      857.02     21.61 o 
   0  13   6     2630.76     2617.34     55.38 o 
   1  13   6     1452.09     1392.32     36.77 o 
   2  13   6     4855.67     4969.90     96.66 o 
 -15   1   7     1946.18     1964.69     53.21 o 
 -14   1   7       80.72       80.76     11.66 o 
 -13   1   7        2.94        8.08      9.98 o 
 -12   1   7       43.07       42.29      5.41 o 
 -11   1   7     1012.74     1006.57     21.37 o 
 -10   1   7      168.51      165.85      7.58 o 
  -9   1   7      241.55      266.77      8.71 o 
  -8   1   7     1358.20     1359.18     21.55 o 
  -7   1   7       19.70       30.63      3.71 o 
  -6   1   7      114.56      138.13      7.11 o 
  -5   1   7       36.75       35.89      3.34 o 
  -4   1   7     1872.45     1781.41     18.57 o 
  -3   1   7     5054.25     5043.82     46.35 o 
  -2   1   7        6.80       20.01      6.49 o 
  -1   1   7      612.76      640.01      9.90 o 
   0   1   7     2983.41     3290.92     37.17 o 
   1   1   7    14037.80    14386.54    172.87 o 
   2   1   7     1108.08     1362.70     18.01 o 
   3   1   7      744.10      831.61     11.36 o 
   4   1   7     4376.44     4343.39     44.83 o 
   5   1   7       27.93       38.03      3.56 o 
   6   1   7     1504.98     1419.27     19.30 o 
   7   1   7      202.51      197.44      8.01 o 
   8   1   7     1186.90     1166.03     30.71 o 
   9   1   7      507.92      528.09     19.90 o 
  10   1   7      577.09      589.88     22.50 o 
  11   1   7      214.42      222.48     14.71 o 
  12   1   7       32.98       39.96      9.52 o 
  13   1   7     1229.63     1215.38     77.10 o 
 -15   2   7      999.92      990.04     35.90 o 
 -14   2   7      720.43      727.71     21.42 o 
 -13   2   7     3526.56     3452.60     57.76 o 
 -12   2   7       18.76       30.03      5.03 o 
 -11   2   7     2403.25     2407.86     34.89 o 
 -10   2   7     2002.55     1991.45     30.10 o 
  -9   2   7     3917.30     3968.03     50.57 o 
  -8   2   7     1325.05     1307.67     21.06 o 
  -7   2   7      528.05      578.38     15.50 o 
  -6   2   7    23927.17    23950.48    294.47 o 
  -5   2   7     2231.77     2241.82     26.04 o 
  -4   2   7     2346.91     2467.39     24.44 o 
  -3   2   7      690.90      729.84     11.80 o 
  -2   2   7     2114.26     2041.92     23.14 o 
  -1   2   7    27847.51    27943.68    337.71 o 
   0   2   7        1.49       19.39      4.28 o 
   1   2   7      839.47      836.65     21.20 o 
   2   2   7     1380.43     1290.86     17.08 o 
   3   2   7     7084.61     7020.20     70.11 o 
   4   2   7     8095.95     8394.94     83.33 o 
   5   2   7     1116.69     1195.35     15.38 o 
   6   2   7     4147.05     4240.84     60.34 o 
   7   2   7      295.93      301.07      9.90 o 
   8   2   7     1635.90     1655.26     28.63 o 
   9   2   7        0.13        0.28      5.57 o 
  10   2   7      242.44      216.06     14.26 o 
  11   2   7     6543.96     6504.12    122.00 o 
  12   2   7        3.76        3.02      7.32 o 
  13   2   7      134.90      132.18     13.85 o 
 -15   3   7     2580.32     2625.17     65.33 o 
 -14   3   7       17.08       13.39      6.22 o 
 -13   3   7     5338.72     5366.65     82.28 o 
 -12   3   7      474.59      484.95     16.38 o 
 -11   3   7    11502.52    11329.18    130.96 o 
 -10   3   7      875.63      884.07     17.14 o 
  -9   3   7     2938.70     2901.84     39.28 o 
  -8   3   7    24720.01    24324.54    266.77 o 
  -7   3   7      722.60      780.02     14.66 o 
  -6   3   7     4014.44     4034.86     49.66 o 
  -5   3   7      183.41      180.04      6.62 o 
  -4   3   7    20065.46    19914.25    192.68 o 
  -3   3   7    20569.54    19832.92    191.12 o 
  -2   3   7     5028.92     4876.69     49.99 o 
  -1   3   7      392.34      357.42     25.36 o 
   0   3   7     1216.15     1273.08     24.30 o 
   1   3   7    36399.20    35285.50    412.62 o 
   2   3   7     6295.77     6438.26     71.16 o 
   3   3   7     1177.39     1231.12     15.40 o 
   4   3   7    13521.65    13643.63    132.78 o 
   5   3   7     3160.86     3162.95     39.88 o 
   6   3   7     8797.43     8849.85    100.98 o 
   7   3   7      563.54      555.04     13.86 o 
   8   3   7     4994.14     4865.42     78.67 o 
   9   3   7     6893.68     6727.92    122.43 o 
  10   3   7     2634.96     2514.06     56.23 o 
  11   3   7      366.70      370.67     25.09 o 
  12   3   7      223.27      227.03     16.44 o 
  13   3   7     6057.87     6055.05    119.41 o 
 -14   4   7      318.85      359.48     15.66 o 
 -13   4   7     9974.40     9817.99    139.07 o 
 -12   4   7       49.81       43.30      8.76 o 
 -11   4   7     7347.56     7244.94     87.27 o 
 -10   4   7     8112.73     8238.80     97.49 o 
  -9   4   7     4158.71     4005.02     51.35 o 
  -8   4   7     9284.64     9276.03    106.90 o 
  -7   4   7      915.17      916.45     16.41 o 
  -6   4   7    36644.35    36176.20    592.09 o 
  -5   4   7     3697.78     3639.81     39.80 o 
  -4   4   7     5671.01     5728.68     59.27 o 
  -3   4   7     1814.20     1746.74     21.02 o 
  -2   4   7     8467.31     8348.73     91.82 o 
  -1   4   7    53073.71    50765.78    616.11 o 
   0   4   7     2069.51     2241.25     32.23 o 
   1   4   7     5151.54     5209.48     66.85 o 
   2   4   7     9736.15     9772.60    105.96 o 
   3   4   7    14560.71    14528.81    141.23 o 
   4   4   7    14722.10    14599.31    142.17 o 
   5   4   7      866.30      880.29     15.34 o 
   6   4   7    29743.47    29813.21    323.52 o 
   7   4   7      921.02      928.49     16.83 o 
   8   4   7    13515.37    13444.06    177.74 o 
   9   4   7        0.47       12.58      7.71 o 
  10   4   7     1727.97     1661.99     41.91 o 
  11   4   7    10012.68     9859.66    182.95 o 
  12   4   7      481.23      473.10     25.09 o 
  13   4   7      165.76      192.71     15.99 o 
 -14   5   7       88.69       96.80      9.34 o 
 -13   5   7     4434.60     4536.90     72.73 o 
 -12   5   7      525.43      495.41     21.40 o 
 -11   5   7    12955.23    12870.48    194.71 o 
 -10   5   7     2333.69     2274.65     50.87 o 
  -9   5   7     3142.75     3100.39     42.23 o 
  -8   5   7    32468.04    32220.54    351.06 o 
  -7   5   7     1219.92     1199.22     20.21 o 
  -6   5   7     3915.43     3861.16     48.28 o 
  -5   5   7      896.23      886.74     13.55 o 
  -4   5   7    28168.93    27701.85    267.66 o 
  -3   5   7    24659.93    24834.25    239.25 o 
  -2   5   7     4346.45     4420.69     58.87 o 
  -1   5   7     3069.38     3113.55     43.32 o 
   0   5   7      824.05      875.87     29.50 o 
   1   5   7    54892.12    53001.54    844.41 o 
   2   5   7     3660.29     3659.71     49.39 o 
   3   5   7      522.07      548.71     10.55 o 
   4   5   7    22667.39    22684.45    247.73 o 
   5   5   7      886.71      884.51     16.78 o 
   6   5   7    10965.09    10903.02    123.79 o 
   7   5   7        2.03       15.86      5.11 o 
   8   5   7     5835.68     5857.77     71.55 o 
   9   5   7    11309.19    11446.01    207.96 o 
  10   5   7     1549.93     1527.89     41.97 o 
  11   5   7      411.88      451.57     29.37 o 
  12   5   7      195.15      187.24     20.80 o 
 -13   6   7    10149.19    10279.20    188.81 o 
 -12   6   7       48.20       53.42      7.56 o 
 -11   6   7     7451.96     7499.25    108.55 o 
 -10   6   7     4672.39     4693.19     60.46 o 
  -9   6   7     7945.63     7985.18     94.83 o 
  -8   6   7     1865.12     1856.41     28.29 o 
  -7   6   7        3.14       30.32      6.10 o 
  -6   6   7    38035.34    37716.93    409.95 o 
  -5   6   7     6030.38     5804.32     61.33 o 
  -4   6   7     2824.25     2606.91     30.40 o 
  -3   6   7     1502.13     1536.72     25.42 o 
  -2   6   7     4262.31     4231.36     57.22 o 
  -1   6   7    51222.36    48949.61    587.83 o 
   0   6   7      249.83      285.75     26.10 o 
   1   6   7     2353.88     2306.98     34.31 o 
   2   6   7     7837.42     7686.11     97.21 o 
   3   6   7    14283.43    14181.87    173.07 o 
   4   6   7    15759.03    15719.27    199.24 o 
   5   6   7     1061.60     1020.53     20.86 o 
   6   6   7    17690.88    17522.85    221.53 o 
   7   6   7     1342.90     1373.42     26.19 o 
   8   6   7     4760.55     4644.01     67.49 o 
   9   6   7      233.95      215.42     10.97 o 
  10   6   7     2246.70     2355.88    132.78 o 
  11   6   7    15525.66    15036.55    369.58 o 
  12   6   7       48.08       52.62     14.69 o 
 -13   7   7     2116.35     2131.89     42.32 o 
 -12   7   7      266.09      261.70     13.49 o 
 -11   7   7     6304.40     6249.58     93.32 o 
 -10   7   7     1401.35     1451.97     30.18 o 
  -9   7   7     1034.45     1059.34     20.12 o 
  -8   7   7    17172.38    16891.81    215.78 o 
  -7   7   7      109.40      129.35      8.28 o 
  -6   7   7     1864.43     1908.47     32.77 o 
  -5   7   7     1323.70     1315.28     21.50 o 
  -4   7   7    19074.97    18237.52    197.54 o 
  -3   7   7    24638.81    24196.56    292.04 o 
  -2   7   7      935.83      902.99     23.11 o 
  -1   7   7     4033.24     3864.09     53.67 o 
   0   7   7      118.43      134.87      8.52 o 
   1   7   7    32993.10    32000.58    382.47 o 
   2   7   7     2396.70     2442.03     36.15 o 
   3   7   7     2063.59     2029.97     31.28 o 
   4   7   7    13220.30    13113.24    168.70 o 
   5   7   7     1132.57     1147.00     23.17 o 
   6   7   7     7858.32     7856.09    106.28 o 
   7   7   7       95.30       98.99      7.51 o 
   8   7   7     6730.12     6778.95    138.06 o 
   9   7   7     8124.08     8241.13    181.38 o 
  10   7   7     2847.45     2874.64    112.59 o 
  11   7   7       30.81       53.85     15.91 o 
 -12   8   7       43.57       40.42     19.58 o 
 -11   8   7     3310.81     3283.19     68.30 o 
 -10   8   7     3464.99     3393.23     71.59 o 
  -9   8   7     2575.48     2511.49     54.19 o 
  -8   8   7      718.71      700.13     18.35 o 
  -7   8   7      566.40      574.31     16.05 o 
  -6   8   7    15721.02    15495.81    170.62 o 
  -5   8   7     1730.31     1658.13     26.04 o 
  -4   8   7       26.98       50.71      5.65 o 
  -3   8   7      249.59      235.90      9.40 o 
  -2   8   7     2540.91     2411.86     42.07 o 
  -1   8   7    19092.33    18443.35    225.15 o 
   0   8   7      540.03      529.16     13.30 o 
   1   8   7     1584.23     1602.94     27.22 o 
   2   8   7     6463.65     6131.16     80.73 o 
   3   8   7     7998.98     7852.23    105.84 o 
   4   8   7     7589.87     7394.24    100.94 o 
   5   8   7        3.29       27.60     16.60 o 
   6   8   7    10014.90     9871.35    131.41 o 
   7   8   7     1016.14     1023.01     23.35 o 
   8   8   7     2275.22     2305.26     40.32 o 
   9   8   7      463.36      479.54     16.05 o 
  10   8   7     1261.06     1329.58     38.21 o 
 -11   9   7     1697.13     1644.01     43.03 o 
 -10   9   7      640.29      623.08     31.82 o 
  -9   9   7     1766.07     1721.20     42.51 o 
  -8   9   7     4069.37     4121.80     62.77 o 
  -7   9   7       80.78       83.14      6.31 o 
  -6   9   7     1029.07     1000.20     19.49 o 
  -5   9   7      108.41      113.72     10.41 o 
  -4   9   7     5126.13     5015.53     95.01 o 
  -3   9   7     4367.83     4270.81     60.75 o 
  -2   9   7      615.40      626.93     15.74 o 
  -1   9   7     1439.03     1361.25     36.44 o 
   0   9   7      278.48      253.05      9.84 o 
   1   9   7     4426.36     4287.85     60.00 o 
   2   9   7     2501.91     2403.43     37.78 o 
   3   9   7     1691.26     1614.97     30.53 o 
   4   9   7     2723.95     2694.16     44.38 o 
   5   9   7        5.29       21.19      5.38 o 
   6   9   7     2169.86     2156.19     38.45 o 
   7   9   7      112.96      118.89      9.13 o 
   8   9   7     1577.84     1604.25     31.88 o 
   9   9   7     3712.50     3775.54     89.37 o 
 -10  10   7      256.88      310.31     17.93 o 
  -9  10   7      468.57      456.22     23.25 o 
  -8  10   7      206.13      207.76     11.72 o 
  -7  10   7      234.12      248.20      9.98 o 
  -6  10   7      898.03      874.53     20.72 o 
  -5  10   7      469.80      483.65     15.06 o 
  -4  10   7       25.35       23.75      5.38 o 
  -3  10   7       32.18       35.91      7.69 o 
  -2  10   7      229.10      244.21     10.35 o 
  -1  10   7      698.02      690.62     17.15 o 
   0  10   7      216.71      192.58      9.35 o 
   1  10   7      497.88      474.77     13.81 o 
   2  10   7      856.33      870.15     25.09 o 
   3  10   7      287.03      291.26     19.33 o 
   4  10   7      223.96      254.65     15.02 o 
   5  10   7      483.99      499.96     16.16 o 
   6  10   7     2011.51     2009.75     37.29 o 
   7  10   7      225.01      232.59     11.97 o 
   8  10   7       90.40       96.95      9.13 o 
  -8  11   7      197.40      205.59     16.52 o 
  -7  11   7       74.06       77.62      9.92 o 
  -6  11   7      213.53      216.15     14.32 o 
  -5  11   7      200.04      197.53     10.82 o 
  -4  11   7      206.72      205.09     10.82 o 
  -3  11   7        5.79       16.65      5.15 o 
  -2  11   7      533.80      507.16     15.51 o 
  -1  11   7        0.11       30.83     24.86 o 
   0  11   7      137.87      145.17      8.63 o 
   1  11   7       47.10       50.04      8.19 o 
   2  11   7      169.04      187.63     12.98 o 
   3  11   7      207.14      219.56     11.76 o 
   4  11   7        5.79       16.89      6.09 o 
   5  11   7       50.00       56.10      7.77 o 
   6  11   7       55.15       56.41      7.46 o 
   7  11   7      186.46      186.75     11.53 o 
  -7  12   7      182.66      208.14     15.12 o 
  -6  12   7     1039.60     1030.87     24.71 o 
  -5  12   7        9.00       21.44      6.09 o 
  -4  12   7      844.29      800.34     20.95 o 
  -3  12   7      202.28      183.57     10.55 o 
  -2  12   7       42.73       46.12      6.80 o 
  -1  12   7      725.96      775.80     45.30 o 
   0  12   7      764.58      774.15     19.96 o 
   1  12   7        3.24        6.73      6.92 o 
   2  12   7      405.90      419.71     15.51 o 
   3  12   7       61.52       62.67     10.32 o 
   4  12   7       16.82       21.48      6.57 o 
   5  12   7      245.33      270.45     13.39 o 
  -3  13   7      957.94      960.40     24.00 o 
  -2  13   7      484.29      483.11     16.44 o 
  -1  13   7      272.26      278.06     12.68 o 
   0  13   7      202.89      209.08     14.26 o 
   1  13   7     3954.44     3927.51     80.16 o 
 -15   0   8       51.88       58.74     17.13 o 
 -14   0   8     2204.98     2163.64     78.32 o 
 -13   0   8     1585.30     1645.69     39.99 o 
 -12   0   8    22694.73    22918.62    360.44 o 
 -11   0   8     5962.32     5721.36    100.54 o 
 -10   0   8       64.86       74.15     12.85 o 
  -9   0   8    31323.92    31024.02    478.30 o 
  -8   0   8     5371.37     5534.66     94.61 o 
  -7   0   8    20569.60    20767.53    257.58 o 
  -6   0   8      524.50      466.68     17.74 o 
  -5   0   8    28239.54    28605.58    355.13 o 
  -4   0   8    34979.57    33737.69    769.14 o 
  -3   0   8     5510.40     5580.72     72.52 o 
  -2   0   8       73.55       71.50      5.57 o 
  -1   0   8     9336.59     9598.87    143.64 o 
   0   0   8    52430.12    48377.61   1111.80 o 
   1   0   8    69047.87    66794.41   1455.68 o 
   2   0   8       26.71       12.24      4.90 o 
   3   0   8     6400.51     6338.33     82.11 o 
   4   0   8     2322.63     2440.39     42.85 o 
   5   0   8    20864.47    21071.68    323.85 o 
   6   0   8     6397.26     6358.27    103.30 o 
   7   0   8    14139.43    14537.25    343.88 o 
   8   0   8    15445.24    15347.39    363.46 o 
   9   0   8     7815.13     7577.63    192.13 o 
  10   0   8     2322.78     2396.16     77.10 o 
  11   0   8      197.69      228.85     22.03 o 
  12   0   8    11435.97    11338.30    285.14 o 
  13   0   8     6646.97     6794.41    184.79 o 
 -15   1   8      175.49      151.82     15.30 o 
 -14   1   8    14801.38    14836.81    202.36 o 
 -13   1   8     3359.70     3343.59     47.07 o 
 -12   1   8     1663.46     1721.72     28.56 o 
 -11   1   8     4511.56     4503.15     58.15 o 
 -10   1   8     4142.14     4127.63     53.35 o 
  -9   1   8     5911.87     5868.71     71.21 o 
  -8   1   8      456.49      470.58     11.21 o 
  -7   1   8    35592.04    34904.57    403.44 o 
  -6   1   8    24730.26    25205.21    219.63 o 
  -5   1   8    19705.06    20013.77    175.18 o 
  -4   1   8     2267.78     2491.85     57.72 o 
  -3   1   8        3.99       16.52      3.37 o 
  -2   1   8    81111.76    79047.66   1008.78 o 
  -1   1   8    10648.63    10444.00    110.13 o 
   0   1   8       27.06       50.14      5.12 o 
   1   1   8     9981.91    10116.37    123.64 o 
   2   1   8    28305.38    28488.38    302.68 o 
   3   1   8    25755.82    25845.81    249.05 o 
   4   1   8     1169.55     1211.10     15.53 o 
   5   1   8    18010.97    18341.24    200.18 o 
   6   1   8    14714.58    15124.77    195.95 o 
   7   1   8    24378.41    24494.47    313.05 o 
   8   1   8    10437.07    10371.63    178.69 o 
   9   1   8       24.87       33.93      7.32 o 
  10   1   8    12430.02    12208.23    211.14 o 
  11   1   8     1189.19     1181.97     41.00 o 
  12   1   8     1154.43     1140.66     35.90 o 
  13   1   8      301.75      290.80     19.58 o 
 -15   2   8      562.51      610.07     27.69 o 
 -14   2   8     2198.46     2352.43     71.61 o 
 -13   2   8      701.87      693.60     20.17 o 
 -12   2   8    13484.51    13536.53    155.35 o 
 -11   2   8     8653.89     8613.31    102.19 o 
 -10   2   8        7.46       10.53      4.12 o 
  -9   2   8    14949.47    14608.31    164.31 o 
  -8   2   8     4933.19     5080.66     62.39 o 
  -7   2   8    14216.82    14230.24    159.06 o 
  -6   2   8      553.83      551.11     10.02 o 
  -5   2   8    20324.88    20677.02    200.12 o 
  -4   2   8    21248.57    21247.48    204.76 o 
  -3   2   8     1226.29     1191.48     13.57 o 
  -2   2   8     1674.28     1780.90     20.83 o 
  -1   2   8      126.24      204.19      6.80 o 
   0   2   8    69658.30    68067.20    819.36 o 
   1   2   8    30287.58    29729.31    317.80 o 
   2   2   8     6537.70     6685.24     73.91 o 
   3   2   8     6763.64     6776.35     68.24 o 
   4   2   8      615.98      655.73     10.13 o 
   5   2   8    27840.25    28042.54    268.72 o 
   6   2   8      356.62      345.70     10.62 o 
   7   2   8     2881.20     2999.32     45.68 o 
   8   2   8    12780.26    12220.17    207.68 o 
   9   2   8     4337.51     4373.97     84.79 o 
  10   2   8     1770.33     1744.13     43.69 o 
  11   2   8     1461.71     1461.76     40.23 o 
  12   2   8     4733.09     4799.36    127.27 o 
  13   2   8     6464.49     6422.18    149.30 o 
 -15   3   8      190.97      210.52     12.94 o 
 -14   3   8     8608.51     8672.22    125.26 o 
 -13   3   8     1032.74     1042.53     25.56 o 
 -12   3   8      945.41      954.63     19.98 o 
 -11   3   8     2370.97     2351.11     40.63 o 
 -10   3   8     3968.05     3923.64     51.37 o 
  -9   3   8     1065.89     1029.01     19.25 o 
  -8   3   8      507.57      502.36     11.81 o 
  -7   3   8    18383.27    18539.30    205.11 o 
  -6   3   8     9186.09     8919.22     90.06 o 
  -5   3   8    10957.76    10960.34    108.85 o 
  -4   3   8     2516.40     2471.55     28.48 o 
  -3   3   8     1836.46     1948.75     25.77 o 
  -2   3   8    30769.25    30773.50    328.56 o 
  -1   3   8    13306.82    13386.68    162.98 o 
   0   3   8      260.32      251.56     10.80 o 
   1   3   8      516.31      515.14      9.03 o 
   2   3   8    16856.23    17286.67    184.08 o 
   3   3   8     9910.44    10130.46     99.99 o 
   4   3   8       83.84       84.40      3.74 o 
   5   3   8     3022.00     2996.76     38.39 o 
   6   3   8     2556.82     2555.16     34.39 o 
   7   3   8     4900.10     4978.42     70.90 o 
   8   3   8     2475.78     2442.92     51.12 o 
   9   3   8        9.67        5.51      6.06 o 
  10   3   8     3771.40     3725.36     76.14 o 
  11   3   8      814.30      830.84     44.06 o 
  12   3   8       34.58       39.26     12.24 o 
  13   3   8      107.84      112.92     13.85 o 
 -14   4   8      957.42      989.36     26.09 o 
 -13   4   8        0.49        4.65      8.13 o 
 -12   4   8     4053.91     4020.96     64.80 o 
 -11   4   8     1988.59     1964.38     31.01 o 
 -10   4   8      520.55      503.65     12.85 o 
  -9   4   8     2348.95     2332.67     35.15 o 
  -8   4   8     2077.99     2117.71     30.83 o 
  -7   4   8     2448.60     2462.18     33.77 o 
  -6   4   8      312.89      310.91      7.79 o 
  -5   4   8     6308.44     6246.63     64.91 o 
  -4   4   8     2830.70     2877.41     32.61 o 
  -3   4   8     1834.74     1774.86     21.57 o 
  -2   4   8     1654.28     1693.09     26.61 o 
  -1   4   8     1347.71     1379.48     22.54 o 
   0   4   8     9299.01     9179.32    113.98 o 
   1   4   8    10200.58    10034.06    123.86 o 
   2   4   8      263.26      262.81      6.54 o 
   3   4   8      377.61      382.79      8.42 o 
   4   4   8     1611.36     1615.67     19.85 o 
   5   4   8     1366.58     1324.28     21.02 o 
   6   4   8     1984.19     1887.96     27.22 o 
   7   4   8     2961.49     3030.32     47.87 o 
   8   4   8     1716.28     1749.79     31.45 o 
   9   4   8     1479.55     1466.66     28.59 o 
  10   4   8       54.95       66.17      9.52 o 
  11   4   8      747.78      746.44     29.37 o 
  12   4   8     2873.98     2759.62     91.78 o 
 -14   5   8      360.27      382.61     16.38 o 
 -13   5   8      806.10      811.83     22.84 o 
 -12   5   8        1.39        9.75      5.92 o 
 -11   5   8     1013.80     1033.68     32.79 o 
 -10   5   8      206.62      200.86      9.09 o 
  -9   5   8      522.46      523.81     13.15 o 
  -8   5   8       44.20       57.38      5.16 o 
  -7   5   8     1815.68     1806.92     27.09 o 
  -6   5   8      157.15      163.90      7.03 o 
  -5   5   8      680.83      677.34     11.72 o 
  -4   5   8      721.01      720.91     11.62 o 
  -3   5   8      213.32      218.15      6.52 o 
  -2   5   8      106.40      152.57      7.59 o 
  -1   5   8      964.80      956.96     17.86 o 
   0   5   8      405.21      424.28     10.77 o 
   1   5   8       52.16       61.06      4.30 o 
   2   5   8      857.96      804.74     15.63 o 
   3   5   8       27.38       39.80      3.89 o 
   4   5   8     1837.22     1737.75     31.15 o 
   5   5   8     6422.16     6387.00     86.83 o 
   6   5   8     5132.92     4983.80     70.82 o 
   7   5   8     1483.74     1451.14     27.15 o 
   8   5   8     2410.99     2417.93     49.27 o 
   9   5   8       25.06       39.45      7.64 o 
  10   5   8       64.13       94.23     14.69 o 
  11   5   8      368.88      356.12     26.92 o 
  12   5   8      227.69      247.20     25.70 o 
 -13   6   8      346.84      391.23     16.21 o 
 -12   6   8      212.28      233.71     12.78 o 
 -11   6   8      340.16      348.48     14.38 o 
 -10   6   8      421.95      435.29     12.60 o 
  -9   6   8      326.97      332.17     12.72 o 
  -8   6   8      178.11      183.04      9.74 o 
  -7   6   8      170.70      175.39      8.83 o 
  -6   6   8     3089.36     2943.96     34.88 o 
  -5   6   8      258.29      289.62     14.54 o 
  -4   6   8     4694.27     4714.10     57.15 o 
  -3   6   8      314.60      314.30     10.35 o 
  -2   6   8     1944.00     1974.28     31.07 o 
  -1   6   8      141.28      179.36      7.71 o 
   0   6   8        5.36       25.99      3.96 o 
   1   6   8      309.08      353.38      9.90 o 
   2   6   8       84.84       85.08      5.56 o 
   3   6   8     2980.49     2927.61     44.21 o 
   4   6   8      690.46      684.08     16.42 o 
   5   6   8     5816.44     5793.76     80.44 o 
   6   6   8     1161.79     1128.94     23.17 o 
   7   6   8      379.70      365.76     12.68 o 
   8   6   8      398.49      360.13     15.08 o 
   9   6   8        0.09        3.35      5.15 o 
  10   6   8      118.01      110.14     10.59 o 
  11   6   8      112.27       90.56     17.13 o 
 -13   7   8      393.95      389.61     19.99 o 
 -12   7   8       50.82       59.24     10.28 o 
 -11   7   8     4468.61     4359.43     84.68 o 
 -10   7   8      170.88      171.62     12.89 o 
  -9   7   8     2383.76     2338.69     48.18 o 
  -8   7   8       53.53       48.66      6.28 o 
  -7   7   8      139.11      152.17      7.50 o 
  -6   7   8     2032.78     1934.92     28.88 o 
  -5   7   8       22.41       50.84      9.38 o 
  -4   7   8       48.78       73.69     15.30 o 
  -3   7   8      582.58      560.81     25.17 o 
  -2   7   8    13455.89    13319.93    165.09 o 
  -1   7   8      613.34      611.26     24.37 o 
   0   7   8      377.79      368.89     10.77 o 
   1   7   8     6076.01     6017.63     79.09 o 
   2   7   8     1146.82     1115.73     20.51 o 
   3   7   8     4838.03     4620.85     78.31 o 
   4   7   8       23.48       26.68      5.15 o 
   5   7   8      410.39      386.77     12.87 o 
   6   7   8     1003.00      980.60     22.02 o 
   7   7   8     2376.11     2368.17     40.05 o 
   8   7   8      572.84      567.30     16.60 o 
   9   7   8       32.95       34.12      6.57 o 
  10   7   8     4335.15     4422.46     92.40 o 
  11   7   8      140.05      144.41     19.58 o 
 -12   8   8      898.36      917.16     30.83 o 
 -11   8   8     1180.62     1174.20     45.89 o 
 -10   8   8      446.85      427.38     19.68 o 
  -9   8   8     9286.36     9156.98    148.10 o 
  -8   8   8        2.20        5.26      4.22 o 
  -7   8   8     8092.40     7951.04     99.09 o 
  -6   8   8     2049.85     1970.22     29.95 o 
  -5   8   8     1697.15     1589.91     25.53 o 
  -4   8   8    13894.43    13541.33    169.34 o 
  -3   8   8      243.98      252.87     10.06 o 
  -2   8   8     1201.40     1127.61     21.88 o 
  -1   8   8       89.42       82.48      6.09 o 
   0   8   8     3550.21     3535.36     50.80 o 
   1   8   8     3680.96     3612.18     51.73 o 
   2   8   8       34.56       26.72      4.30 o 
   3   8   8     5534.61     5529.28     78.39 o 
   4   8   8      155.65      171.77      9.40 o 
   5   8   8    10865.89    10626.37    140.81 o 
   6   8   8        6.90       17.77      5.15 o 
   7   8   8       75.25       78.98      7.46 o 
   8   8   8     5804.80     5797.17     92.33 o 
   9   8   8      125.46      120.86      9.13 o 
  10   8   8     1881.15     1975.78     37.64 o 
 -11   9   8     5977.24     6137.26    114.47 o 
 -10   9   8     1574.65     1591.27     41.64 o 
  -9   9   8     6610.74     6514.49     94.75 o 
  -8   9   8        2.36        7.02      5.20 o 
  -7   9   8     2654.77     2583.77     37.92 o 
  -6   9   8     5275.30     5145.97     64.76 o 
  -5   9   8     1206.38     1162.76     24.00 o 
  -4   9   8        2.15       31.00      7.31 o 
  -3   9   8     1292.74     1273.11     24.71 o 
  -2   9   8    28116.33    26987.66    326.66 o 
  -1   9   8        0.76       14.25      4.30 o 
   0   9   8     3495.72     3419.42     50.36 o 
   1   9   8    10589.33    10266.03    130.91 o 
   2   9   8     1002.72     1004.09     32.43 o 
   3   9   8    16366.39    15657.56    201.62 o 
   4   9   8       85.42       86.40      8.83 o 
   5   9   8     1164.41     1169.77     25.57 o 
   6   9   8      231.66      255.45     12.16 o 
   7   9   8     4701.53     4766.90     71.75 o 
   8   9   8       16.13       18.14      6.28 o 
   9   9   8       90.84       86.05      8.88 o 
 -10  10   8      681.09      693.97     28.25 o 
  -9  10   8     7294.64     7348.05    116.70 o 
  -8  10   8       10.66       28.69      8.78 o 
  -7  10   8     6372.77     6354.21    109.41 o 
  -6  10   8     1907.48     1799.51     33.19 o 
  -5  10   8     3030.08     2897.23     46.60 o 
  -4  10   8    20730.46    20072.08    247.76 o 
  -3  10   8      175.77      215.02     11.33 o 
  -2  10   8      693.92      660.17     17.15 o 
  -1  10   8       54.17       54.78      6.09 o 
   0  10   8    11931.89    11426.85    145.76 o 
   1  10   8     3708.47     3629.93     53.85 o 
   2  10   8       78.68       80.20      8.65 o 
   3  10   8     7551.22     7470.61    103.97 o 
   4  10   8      111.61      137.46      9.40 o 
   5  10   8    16443.98    16378.24    212.45 o 
   6  10   8       90.53       94.90      8.70 o 
   7  10   8       19.73       33.57      7.07 o 
   8  10   8     9625.99     9791.28    134.69 o 
  -8  11   8       58.10       61.41      9.52 o 
  -7  11   8     3243.92     3198.02     52.03 o 
  -6  11   8     3080.12     2982.03     58.05 o 
  -5  11   8     1440.35     1384.41     28.49 o 
  -4  11   8       34.14       41.23      7.12 o 
  -3  11   8      366.97      355.33     13.39 o 
  -2  11   8    19702.89    19399.87    240.69 o 
  -1  11   8      611.45      622.80     23.63 o 
   0  11   8      268.13      274.83     12.57 o 
   1  11   8     5184.75     5131.31     90.86 o 
   2  11   8     3230.04     3100.39     61.00 o 
   3  11   8    11599.25    11359.80    152.60 o 
   4  11   8        1.21       10.40      6.49 o 
   5  11   8      985.52     1028.10     25.12 o 
   6  11   8     1298.01     1330.68     29.75 o 
  -6  12   8     1083.49     1013.82     24.71 o 
  -5  12   8     2268.07     2239.24     40.26 o 
  -4  12   8    12911.59    12813.35    165.56 o 
  -3  12   8      198.32      209.68     11.26 o 
  -2  12   8     1045.54     1038.79     24.23 o 
  -1  12   8      148.26      140.40      9.13 o 
   0  12   8     3739.79     3669.50     70.96 o 
   1  12   8     3186.67     3100.58     78.32 o 
   2  12   8       34.47       37.28      6.80 o 
   3  12   8     5498.16     5519.07     83.09 o 
   4  12   8        5.98       20.50      6.80 o 
 -15   1   9       85.93      101.59     13.85 o 
 -14   1   9       78.23       79.00      9.68 o 
 -13   1   9      361.71      383.81     12.57 o 
 -12   1   9      611.15      640.79     15.78 o 
 -11   1   9       58.26       69.21      6.03 o 
 -10   1   9     2003.59     1916.66     29.62 o 
  -9   1   9      221.32      238.08      8.61 o 
  -8   1   9     2603.28     2563.00     30.84 o 
  -7   1   9      366.13      384.86      7.20 o 
  -6   1   9        2.87       11.15      2.09 o 
  -5   1   9     2627.13     2690.76     27.34 o 
  -4   1   9      210.93      227.68      5.01 o 
  -3   1   9      878.95      927.33     11.49 o 
  -2   1   9     1343.70     1350.09     16.49 o 
  -1   1   9     1106.30     1001.97     14.67 o 
   0   1   9    10026.04    10453.89    110.75 o 
   1   1   9        8.92       24.46      3.17 o 
   2   1   9      375.47      434.33      8.67 o 
   3   1   9       24.55       38.43      3.84 o 
   4   1   9     6454.81     6760.55     68.72 o 
   5   1   9      122.32      128.26      5.25 o 
   6   1   9       43.33       49.35      4.84 o 
   7   1   9     4256.78     4096.60     77.44 o 
   8   1   9       19.07       26.31      6.92 o 
   9   1   9     3895.69     3725.98     74.85 o 
  10   1   9        0.40        1.39      6.73 o 
  11   1   9        6.00       15.30      7.79 o 
  12   1   9      375.63      409.83     21.19 o 
 -15   2   9     2938.35     3061.51     55.42 o 
 -14   2   9      845.22      814.62     23.22 o 
 -13   2   9        3.48        2.06      4.43 o 
 -12   2   9     2152.88     2210.22     36.54 o 
 -11   2   9        6.16       19.73      4.78 o 
 -10   2   9     8192.20     8108.40     96.64 o 
  -9   2   9       73.02       87.00      5.90 o 
  -8   2   9     1598.60     1647.50     22.13 o 
  -7   2   9     5308.38     5233.52     55.89 o 
  -6   2   9     1682.22     1612.95     20.89 o 
  -5   2   9     2802.43     2859.61     45.73 o 
  -4   2   9      109.92      113.25      3.76 o 
  -3   2   9    18766.68    19274.63    168.48 o 
  -2   2   9     2629.66     2482.52     35.56 o 
  -1   2   9      532.99      479.84     10.82 o 
   0   2   9     2450.33     2558.69     36.02 o 
   1   2   9       59.12       75.37      7.80 o 
   2   2   9    15722.74    15761.27    168.50 o 
   3   2   9      873.48      913.21     13.00 o 
   4   2   9     1801.25     1836.05     22.13 o 
   5   2   9     1170.70     1173.43     18.62 o 
   6   2   9     3459.39     3465.78     51.39 o 
   7   2   9     4927.31     5029.40     71.70 o 
   8   2   9        7.39       20.15      6.45 o 
   9   2   9     3414.84     3495.77     70.94 o 
  10   2   9      916.88      880.58     28.56 o 
  11   2   9     1016.99      981.72     51.40 o 
  12   2   9        0.82        8.29      7.64 o 
 -14   3   9      582.52      582.94     19.78 o 
 -13   3   9     3268.58     3317.20     56.78 o 
 -12   3   9     7297.73     7218.74     90.97 o 
 -11   3   9       20.32       20.44      4.87 o 
 -10   3   9     3319.46     3351.33     45.75 o 
  -9   3   9     2444.98     2464.84     35.28 o 
  -8   3   9     8358.37     8367.97     97.96 o 
  -7   3   9      880.90      896.52     22.10 o 
  -6   3   9     1252.12     1194.77     17.17 o 
  -5   3   9    27419.94    27543.08    265.09 o 
  -4   3   9        2.80       42.19     11.19 o 
  -3   3   9     3115.86     3031.31     33.74 o 
  -2   3   9      429.26      437.31     10.60 o 
  -1   3   9    13008.04    13043.02    159.44 o 
   0   3   9    21834.37    22033.40    264.48 o 
   1   3   9      800.95      826.11     12.74 o 
   2   3   9      656.44      628.76     11.08 o 
   3   3   9     5051.28     5138.90     53.42 o 
   4   3   9    23300.44    23214.58    223.57 o 
   5   3   9     6644.87     6631.68     77.73 o 
   6   3   9       80.00       91.00      5.83 o 
   7   3   9     9003.41     8825.66    119.36 o 
   8   3   9      140.68      139.36      8.28 o 
   9   3   9     2949.49     2952.67     62.29 o 
  10   3   9       35.03       30.59      7.79 o 
  11   3   9     4618.96     4557.47     91.71 o 
  12   3   9     3689.68     3779.26     81.33 o 
 -14   4   9     2133.86     2139.56     59.04 o 
 -13   4   9       34.73       51.48      7.92 o 
 -12   4   9     2359.32     2426.05     51.76 o 
 -11   4   9      264.33      274.88     10.47 o 
 -10   4   9    11477.29    11301.57    130.92 o 
  -9   4   9       69.01       80.30      5.90 o 
  -8   4   9     7484.47     7381.72     87.60 o 
  -7   4   9    11065.45    10852.56    109.70 o 
  -6   4   9     2760.10     2668.29     32.26 o 
  -5   4   9     9874.54     9750.77     98.23 o 
  -4   4   9     1271.44     1303.61     17.64 o 
  -3   4   9    43907.52    42009.85    407.91 o 
  -2   4   9    21331.11    21535.21    259.30 o 
  -1   4   9     6211.86     6248.92     80.77 o 
   0   4   9     3325.59     3281.72     45.44 o 
   1   4   9     2820.52     2824.70     39.75 o 
   2   4   9    45668.64    43974.99    527.54 o 
   3   4   9      791.24      815.84     14.48 o 
   4   4   9     1470.36     1430.14     21.77 o 
   5   4   9     7836.01     7690.78     89.64 o 
   6   4   9     3719.12     3703.65     47.35 o 
   7   4   9    15854.07    15760.89    176.46 o 
   8   4   9       84.34       97.50      7.37 o 
   9   4   9    10303.50    10039.87    252.10 o 
  10   4   9     4975.05     4886.54    138.29 o 
  11   4   9     7323.62     7111.37    190.91 o 
  12   4   9      248.82      239.86     24.48 o 
 -14   5   9      512.55      540.70     24.76 o 
 -13   5   9     4440.22     4509.07     73.71 o 
 -12   5   9     9082.62     9133.79    228.63 o 
 -11   5   9        0.05        6.12      4.56 o 
 -10   5   9     6704.20     6654.63    105.45 o 
  -9   5   9     4575.73     4460.97     57.35 o 
  -8   5   9    19138.21    18881.99    186.35 o 
  -7   5   9     1411.96     1381.61     20.00 o 
  -6   5   9      713.80      720.56     12.89 o 
  -5   5   9    43169.62    40716.32    918.20 o 
  -4   5   9        0.09        9.90      3.18 o 
  -3   5   9     3206.19     3132.62     44.98 o 
  -2   5   9       14.93       26.92      3.75 o 
  -1   5   9    17560.54    17398.50    211.49 o 
   0   5   9    28119.84    27632.06    331.13 o 
   1   5   9       18.62       45.20     11.23 o 
   2   5   9      373.40      400.91     13.15 o 
   3   5   9     2300.12     2238.63     33.22 o 
   4   5   9    35318.59    35284.50    434.94 o 
   5   5   9     5842.77     5776.42     79.99 o 
   6   5   9        2.53        7.02      4.67 o 
   7   5   9    18063.38    18028.05    230.90 o 
   8   5   9      698.05      726.81     18.44 o 
   9   5   9     8574.88     8576.40    190.30 o 
  10   5   9       37.80       45.28     13.46 o 
  11   5   9     3147.33     3251.58    104.02 o 
 -13   6   9        3.89       13.75      7.32 o 
 -12   6   9     4375.27     4343.68     85.37 o 
 -11   6   9      313.55      340.21     17.60 o 
 -10   6   9    16333.40    16108.29    207.97 o 
  -9   6   9      585.43      562.43     16.34 o 
  -8   6   9     5353.21     5331.81     65.49 o 
  -7   6   9     7185.83     7139.59     83.93 o 
  -6   6   9     2261.21     2263.09     32.24 o 
  -5   6   9     9942.44     9885.63    111.46 o 
  -4   6   9        1.14       13.61      5.96 o 
  -3   6   9    37051.98    35299.39    628.63 o 
  -2   6   9     9648.39     9333.41    118.22 o 
  -1   6   9     6720.36     6617.34     86.18 o 
   0   6   9     4932.82     4779.68     64.50 o 
   1   6   9      886.30      865.47     23.88 o 
   2   6   9    42582.57    41777.63    499.72 o 
   3   6   9      559.41      545.28     19.58 o 
   4   6   9     2859.54     2794.38     43.85 o 
   5   6   9     1708.47     1733.96     31.17 o 
   6   6   9     7128.37     7076.92     97.32 o 
   7   6   9    10241.99    10186.63    179.72 o 
   8   6   9        0.22        3.37      6.85 o 
   9   6   9     6440.85     6390.09    109.43 o 
  10   6   9     2327.45     2262.76     78.32 o 
  11   6   9     2972.93     2782.87     93.01 o 
 -12   7   9     8585.72     8714.81    153.50 o 
 -11   7   9      114.68      121.08     18.36 o 
 -10   7   9     4465.12     4413.10     67.13 o 
  -9   7   9      891.15      902.05     18.65 o 
  -8   7   9    14497.03    14221.35    158.68 o 
  -7   7   9     1856.47     1839.38     28.54 o 
  -6   7   9     1457.94     1452.98     24.03 o 
  -5   7   9    18703.88    18218.08    198.55 o 
  -4   7   9      355.46      331.34     11.05 o 
  -3   7   9     3485.49     3400.33     49.45 o 
  -2   7   9      596.03      579.04     14.59 o 
  -1   7   9    11425.51    11073.83    139.18 o 
   0   7   9    20526.87    19724.39    240.21 o 
   1   7   9      636.39      644.07     14.92 o 
   2   7   9      177.98      183.87      8.09 o 
   3   7   9     2481.42     2475.06     48.02 o 
   4   7   9    19740.02    19508.93    246.91 o 
   5   7   9     5615.11     5444.87     77.68 o 
   6   7   9      202.06      201.16     10.11 o 
   7   7   9    10055.02     9929.99    133.01 o 
   8   7   9       19.11       54.34     12.81 o 
   9   7   9     6291.94     6271.02     90.22 o 
  10   7   9       38.01       59.97     14.69 o 
 -12   8   9      927.90      919.77     31.15 o 
 -11   8   9      787.76      759.89     27.33 o 
 -10   8   9     6289.03     6303.66     92.36 o 
  -9   8   9      537.79      558.70     19.25 o 
  -8   8   9     2375.45     2322.19     34.97 o 
  -7   8   9     3572.48     3447.98     46.60 o 
  -6   8   9     3549.38     3424.44     46.15 o 
  -5   8   9     4519.24     4282.71     71.70 o 
  -4   8   9       16.03       14.25      4.51 o 
  -3   8   9    13632.93    13187.04    165.56 o 
  -2   8   9     4585.09     4427.78     62.15 o 
  -1   8   9     1684.42     1594.40     38.03 o 
   0   8   9       33.89       49.65      7.95 o 
   1   8   9     1221.87     1218.90     23.16 o 
   2   8   9    11184.87    10833.53    169.61 o 
   3   8   9       26.38       40.06     12.61 o 
   4   8   9      887.76      881.75     20.86 o 
   5   8   9     2751.22     2719.81     45.02 o 
   6   8   9     3267.54     3256.19     52.48 o 
   7   8   9     3392.05     3328.42     63.98 o 
   8   8   9       12.97       13.05      5.65 o 
   9   8   9     3359.27     3524.64     70.34 o 
 -11   9   9       11.14       17.05      6.57 o 
 -10   9   9     1091.64     1088.48     26.90 o 
  -9   9   9      191.26      193.31     11.44 o 
  -8   9   9     2969.24     2990.45     42.91 o 
  -7   9   9      618.33      607.38     15.47 o 
  -6   9   9     1045.94      969.81     21.90 o 
  -5   9   9     4765.60     4554.31     65.46 o 
  -4   9   9       70.27       64.04      6.57 o 
  -3   9   9     1165.85     1077.82     26.75 o 
  -2   9   9      518.34      468.86     15.32 o 
  -1   9   9     3981.00     3789.31     55.55 o 
   0   9   9     3070.09     2987.51     45.63 o 
   1   9   9       60.46       52.15      5.56 o 
   2   9   9      188.35      184.20     12.11 o 
   3   9   9        7.29       20.22      9.67 o 
   4   9   9     3815.21     3855.81     59.77 o 
   5   9   9     1388.03     1355.45     28.33 o 
   6   9   9      113.63      135.06      9.19 o 
   7   9   9      934.26      963.92     23.96 o 
   8   9   9       39.97       41.38      7.28 o 
  -9  10   9      511.54      489.47     17.76 o 
  -8  10   9      298.50      319.53     15.54 o 
  -7  10   9      182.12      179.41     10.30 o 
  -6  10   9       98.46      108.08      8.22 o 
  -5  10   9      129.90      146.74     12.09 o 
  -4  10   9      556.61      501.22     15.03 o 
  -3  10   9     2808.24     2636.47     43.09 o 
  -2  10   9      467.85      458.79     14.32 o 
  -1  10   9      479.14      484.39     14.80 o 
   0  10   9       13.26       16.36      4.84 o 
   1  10   9      270.77      283.31     14.71 o 
   2  10   9     2363.99     2184.77     46.73 o 
   3  10   9      510.06      516.62     16.68 o 
   4  10   9       51.55       50.48      6.99 o 
   5  10   9       48.78       48.48      9.12 o 
   6  10   9      105.48      137.95      9.84 o 
   7  10   9      579.02      577.40     18.73 o 
  -8  11   9      199.87      219.35     15.12 o 
  -7  11   9      126.62      138.41      9.64 o 
  -6  11   9      124.40      130.10      9.40 o 
  -5  11   9       91.62       93.29      7.99 o 
  -4  11   9        6.04       -0.67      4.59 o 
  -3  11   9       44.40       46.73      6.48 o 
  -2  11   9      448.53      449.66     15.70 o 
  -1  11   9       71.36       77.48      7.20 o 
   0  11   9        1.36        4.65      6.45 o 
   1  11   9      115.75      116.14     10.79 o 
   2  11   9        0.22        8.72      8.57 o 
   3  11   9       52.86       56.65      8.86 o 
   4  11   9       16.09       32.95      7.77 o 
   5  11   9       56.74       58.52      7.99 o 
  -5  12   9       59.81       64.02      7.99 o 
  -4  12   9      235.58      235.40     12.23 o 
  -3  12   9     1564.42     1543.83     31.30 o 
  -2  12   9      273.83      286.83     12.90 o 
  -1  12   9      457.54      442.41     15.23 o 
   0  12   9      398.63      376.93     18.17 o 
   1  12   9       76.10       75.84      9.92 o 
   2  12   9     3279.88     3239.02     54.95 o 
   3  12   9      479.26      480.15     17.64 o 
 -14   0  10     1258.13     1301.37     35.85 o 
 -13   0  10    17844.00    17677.30    284.15 o 
 -12   0  10      663.56      707.56     24.04 o 
 -11   0  10      226.60      226.56     13.76 o 
 -10   0  10      640.24      748.43     23.17 o 
  -9   0  10    15480.20    15674.57    249.57 o 
  -8   0  10     5979.00     5985.78    102.58 o 
  -7   0  10      165.86      174.55      7.71 o 
  -6   0  10    31295.40    31637.64    389.92 o 
  -5   0  10     7274.63     7587.08     98.26 o 
  -4   0  10    27957.53    27807.48    343.85 o 
  -3   0  10     4461.85     4554.48     61.03 o 
  -2   0  10     6646.53     6865.17    113.81 o 
  -1   0  10    34286.85    33587.44    903.76 o 
   0   0  10     2015.32     2257.18     44.67 o 
   1   0  10       68.00       83.37      7.95 o 
   2   0  10      991.60     1000.30     18.07 o 
   3   0  10    56546.12    56670.09   1269.06 o 
   4   0  10    17169.51    17350.70    268.79 o 
   5   0  10     7061.32     7048.25    118.09 o 
   6   0  10     8925.30     8570.11    209.27 o 
   7   0  10     2875.03     2823.25     81.99 o 
   8   0  10    11878.45    12016.27    291.26 o 
   9   0  10     1597.73     1537.06     55.07 o 
  10   0  10      213.32      201.92     20.80 o 
  11   0  10     6183.42     6054.03    165.21 o 
  12   0  10      228.88      260.66     25.70 o 
 -14   1  10      137.45      149.40     10.62 o 
 -13   1  10     1437.13     1515.66     27.40 o 
 -12   1  10        4.55       17.71      9.53 o 
 -11   1  10    26163.93    25903.62    286.24 o 
 -10   1  10     3788.81     3693.33     49.40 o 
  -9   1  10      598.54      546.86     11.13 o 
  -8   1  10    11132.32    10986.63    110.82 o 
  -7   1  10     1351.24     1395.11     19.40 o 
  -6   1  10    17481.11    17406.98    170.01 o 
  -5   1  10      724.60      752.98     10.50 o 
  -4   1  10    27427.29    27562.70    241.39 o 
  -3   1  10    17940.61    17869.19    156.71 o 
  -2   1  10    13230.55    13250.22    139.81 o 
  -1   1  10        3.61       19.20      3.89 o 
   0   1  10      475.29      474.84      9.63 o 
   1   1  10    57565.65    55723.11    673.06 o 
   2   1  10    11400.09    11503.70    125.00 o 
   3   1  10     5871.70     5908.49     60.92 o 
   4   1  10     1820.45     1765.42     21.70 o 
   5   1  10      971.42      996.64     15.90 o 
   6   1  10    15458.65    15561.68    202.55 o 
   7   1  10      167.78      173.80     14.69 o 
   8   1  10     5516.84     5484.10    101.67 o 
   9   1  10     6329.38     6201.31    115.08 o 
  10   1  10     8755.25     8777.92    157.92 o 
  11   1  10     2165.58     2212.11     53.63 o 
  12   1  10      842.85      838.82     30.71 o 
 -14   2  10      774.95      778.94     23.22 o 
 -13   2  10     8361.78     8467.48    103.24 o 
 -12   2  10      731.87      734.40     17.35 o 
 -11   2  10     1357.72     1331.67     24.15 o 
 -10   2  10       44.04       75.49      7.63 o 
  -9   2  10    15573.93    15555.30    154.77 o 
  -8   2  10     3963.21     3915.37     44.40 o 
  -7   2  10       41.94       41.09      4.48 o 
  -6   2  10    23857.85    23805.26    230.25 o 
  -5   2  10     3121.18     3202.09     36.33 o 
  -4   2  10    29764.43    29993.21    262.05 o 
  -3   2  10      228.82      218.85      5.11 o 
  -2   2  10      310.66      394.66     14.28 o 
  -1   2  10    30541.98    30258.90    453.78 o 
   0   2  10     2428.81     2633.86     44.93 o 
   1   2  10      470.14      491.32      9.60 o 
   2   2  10      208.25      242.80      6.82 o 
   3   2  10    16740.01    16710.22    162.51 o 
   4   2  10    14333.75    14253.88    139.68 o 
   5   2  10     1265.09     1305.35     37.09 o 
   6   2  10    13821.60    13936.84    182.22 o 
   7   2  10     2429.84     2469.74     40.71 o 
   8   2  10    16339.17    16190.76    271.71 o 
   9   2  10     2812.19     2689.51     58.82 o 
  10   2  10      261.33      299.87     32.43 o 
  11   2  10     3237.04     3328.62    141.96 o 
  12   2  10      248.91      242.88     16.86 o 
 -14   3  10       38.57       49.23      9.87 o 
 -13   3  10      702.75      744.92     24.31 o 
 -12   3  10        1.73        6.21      4.48 o 
 -11   3  10    14377.85    14273.51    163.52 o 
 -10   3  10     2158.09     2083.70     32.06 o 
  -9   3  10      741.92      737.75     13.84 o 
  -8   3  10     3629.80     3627.61     42.03 o 
  -7   3  10       44.27       60.42      4.34 o 
  -6   3  10     7224.85     7216.98     74.92 o 
  -5   3  10     4453.85     4537.91     49.00 o 
  -4   3  10    10709.65    10483.97    104.67 o 
  -3   3  10     1096.80     1060.00     15.00 o 
  -2   3  10    10359.05    10328.68    128.59 o 
  -1   3  10     2481.22     2642.55     63.85 o 
   0   3  10     1428.04     1415.63     23.52 o 
   1   3  10    29955.64    30121.07    319.91 o 
   2   3  10     3646.89     3510.71     42.17 o 
   3   3  10        4.57       13.28      2.54 o 
   4   3  10     1482.88     1490.40     22.56 o 
   5   3  10     2095.68     2133.67     30.10 o 
   6   3  10     6103.57     6162.93     73.74 o 
   7   3  10     1214.38     1252.41     26.36 o 
   8   3  10     3230.58     3192.06     65.29 o 
   9   3  10     1900.88     1922.92     45.84 o 
  10   3  10     5147.10     5117.74    100.33 o 
  11   3  10     1298.91     1225.00     53.85 o 
  12   3  10      439.22      412.41     31.82 o 
 -14   4  10       13.43       20.58      7.37 o 
 -13   4  10     2949.38     3023.98     53.51 o 
 -12   4  10     1007.75      990.96     20.85 o 
 -11   4  10      288.30      319.49     11.37 o 
 -10   4  10       71.65       81.18      6.52 o 
  -9   4  10     4123.78     4164.06     47.78 o 
  -8   4  10      632.30      602.37     12.01 o 
  -7   4  10       19.51       20.97      5.16 o 
  -6   4  10     8027.17     7929.15     81.81 o 
  -5   4  10      802.74      799.11     13.12 o 
  -4   4  10     4849.39     4821.77     51.85 o 
  -3   4  10     2888.52     2862.29     35.63 o 
  -2   4  10     1382.76     1413.27     24.00 o 
  -1   4  10     2316.89     2215.61     33.42 o 
   0   4  10      234.67      265.96      8.81 o 
   1   4  10       14.80       27.93      6.58 o 
   2   4  10       39.49       32.53      5.19 o 
   3   4  10     9211.63     9094.83    101.60 o 
   4   4  10     4645.41     4629.72     65.42 o 
   5   4  10     2552.76     2592.95     41.01 o 
   6   4  10     1550.15     1512.62     45.86 o 
   7   4  10     1129.01     1131.39     51.20 o 
   8   4  10     3256.26     3326.35     91.78 o 
   9   4  10     1210.60     1143.01     47.73 o 
  10   4  10       77.50       73.43     15.91 o 
  11   4  10       70.43      102.80     18.36 o 
 -13   5  10      920.02      922.36     25.47 o 
 -12   5  10      236.47      266.42     17.80 o 
 -11   5  10     1322.44     1324.22     32.32 o 
 -10   5  10      570.64      562.39     12.81 o 
  -9   5  10        0.25        9.80      3.67 o 
  -8   5  10        0.12       10.68      4.06 o 
  -7   5  10      249.26      249.50      8.93 o 
  -6   5  10      377.29      383.32     16.96 o 
  -5   5  10      724.51      717.33     14.47 o 
  -4   5  10     2559.13     2472.44     33.64 o 
  -3   5  10     1468.98     1490.72     31.77 o 
  -2   5  10     1132.96     1174.82     21.40 o 
  -1   5  10      322.83      330.16     10.55 o 
   0   5  10      129.78      122.48      6.82 o 
   1   5  10     3910.35     3870.90     53.40 o 
   2   5  10     2155.18     2125.70     32.59 o 
   3   5  10     1730.97     1700.34     35.45 o 
   4   5  10     3303.13     3225.21     49.25 o 
   5   5  10      120.82      140.48      8.22 o 
   6   5  10      331.04      333.73     12.39 o 
   7   5  10      208.48      204.59     10.02 o 
   8   5  10      891.89      886.31     20.98 o 
   9   5  10       41.55       47.73     13.46 o 
  10   5  10      842.28      851.75     42.83 o 
  11   5  10       66.18       78.32     17.13 o 
 -13   6  10       41.85       48.67      9.70 o 
 -12   6  10      575.49      566.07     23.50 o 
 -11   6  10       25.68       22.44      6.16 o 
 -10   6  10      767.97      771.74     17.25 o 
  -9   6  10        8.62       19.55      4.67 o 
  -8   6  10     2390.78     2332.00     34.36 o 
  -7   6  10      274.19      278.46      9.64 o 
  -6   6  10      812.86      771.79     17.49 o 
  -5   6  10        4.03        8.61      4.24 o 
  -4   6  10       14.30       27.55      5.57 o 
  -3   6  10     1787.47     1709.93     28.73 o 
  -2   6  10      245.97      249.80      9.40 o 
  -1   6  10     1536.22     1448.47     25.37 o 
   0   6  10     1958.68     1949.55     31.47 o 
   1   6  10     1023.27     1056.19     20.31 o 
   2   6  10     2402.60     2299.09     35.44 o 
   3   6  10      957.57      934.72     24.18 o 
   4   6  10     2442.58     2401.57     40.12 o 
   5   6  10       29.50       25.27      4.97 o 
   6   6  10        7.95       22.10      5.56 o 
   7   6  10       40.23       38.12      6.28 o 
   8   6  10      130.79      129.11     10.38 o 
   9   6  10      503.00      488.55     15.81 o 
  10   6  10        0.07       15.91     12.24 o 
 -12   7  10      122.29      107.15     12.24 o 
 -11   7  10      505.20      504.25     17.05 o 
 -10   7  10        3.13       -2.51      4.12 o 
  -9   7  10      454.44      461.12     13.00 o 
  -8   7  10     3628.50     3504.08     47.43 o 
  -7   7  10     3549.13     3364.43     45.37 o 
  -6   7  10     2964.73     2805.20     39.12 o 
  -5   7  10     2086.49     2049.32     34.38 o 
  -4   7  10      180.73      189.20      8.93 o 
  -3   7  10     9421.03     9066.30    116.81 o 
  -2   7  10      279.94      292.06     10.55 o 
  -1   7  10     2294.03     2170.61     34.79 o 
   0   7  10        0.79       21.01      6.30 o 
   1   7  10     2693.29     2583.21     39.48 o 
   2   7  10      128.55      156.73     13.46 o 
   3   7  10      284.33      298.42     14.26 o 
   4   7  10     1785.55     1819.37     33.30 o 
   5   7  10      892.34      899.80     21.29 o 
   6   7  10     2018.18     2026.08     36.57 o 
   7   7  10      576.83      558.06     17.01 o 
   8   7  10       22.24       29.37      6.36 o 
   9   7  10     1750.79     1821.54     35.58 o 
  10   7  10      112.89       99.13     18.36 o 
 -11   8  10       25.17       34.40      7.15 o 
 -10   8  10     3190.64     3141.84     53.37 o 
  -9   8  10     1313.46     1270.34     23.85 o 
  -8   8  10     4192.23     4139.70     54.98 o 
  -7   8  10       17.30       29.27      5.13 o 
  -6   8  10     3319.67     3208.50     44.14 o 
  -5   8  10      299.48      294.28     13.40 o 
  -4   8  10     1859.80     1783.80     31.55 o 
  -3   8  10      563.45      545.76     15.03 o 
  -2   8  10     3078.50     2860.30     44.03 o 
  -1   8  10    12926.26    12597.72    158.72 o 
   0   8  10     2013.68     1965.99     32.89 o 
   1   8  10     1119.84     1076.92     21.54 o 
   2   8  10     1102.77     1000.44     26.83 o 
   3   8  10     2770.54     2696.45     44.57 o 
   4   8  10     5661.58     5534.62     80.00 o 
   5   8  10      287.02      278.60     12.43 o 
   6   8  10     1293.04     1293.14     27.95 o 
   7   8  10       94.90      108.40      8.93 o 
   8   8  10     2522.05     2639.76     79.59 o 
   9   8  10      937.84      990.00     25.02 o 
 -10   9  10      688.97      696.85     21.21 o 
  -9   9  10      113.19      142.78      9.60 o 
  -8   9  10     4456.83     4419.04     58.50 o 
  -7   9  10     1691.59     1673.49     28.61 o 
  -6   9  10     7496.60     7323.14     99.38 o 
  -5   9  10      650.07      656.94     17.42 o 
  -4   9  10     2988.34     2925.95     53.10 o 
  -3   9  10    11726.03    11405.45    146.01 o 
  -2   9  10     1546.80     1463.44     27.98 o 
  -1   9  10      740.32      732.87     17.57 o 
   0   9  10       64.62       75.02      6.48 o 
   1   9  10    11348.02    10803.33    171.34 o 
   2   9  10      107.68      102.04      9.92 o 
   3   9  10      591.00      596.69     25.26 o 
   4   9  10     7181.10     7005.80     99.00 o 
   5   9  10     1467.22     1503.86     30.98 o 
   6   9  10    14695.97    14627.99    192.22 o 
   7   9  10      112.88      112.11      9.40 o 
   8   9  10       16.71       38.28      7.28 o 
  -9  10  10     6153.56     6109.13    135.85 o 
  -8  10  10     6895.67     6868.16     95.84 o 
  -7  10  10       45.35       54.55      7.62 o 
  -6  10  10     4084.47     4088.70     61.93 o 
  -5  10  10      158.10      149.64      9.40 o 
  -4  10  10     4552.85     4281.69     66.85 o 
  -3  10  10      313.58      303.48     12.01 o 
  -2  10  10     1517.68     1474.13     28.69 o 
  -1  10  10    19934.39    19583.29    242.10 o 
   0  10  10      791.91      843.39     20.11 o 
   1  10  10     2218.80     2109.14     46.29 o 
   2  10  10     2161.48     2034.84     45.00 o 
   3  10  10     3783.79     3615.41     58.16 o 
   4  10  10    10448.77    10604.60    157.07 o 
   5  10  10        2.01       16.35      6.09 o 
   6  10  10     2105.26     2141.13     68.47 o 
  -7  11  10     3490.03     3399.62     55.10 o 
  -6  11  10     9986.93    10001.43    133.06 o 
  -5  11  10      184.68      163.06     10.11 o 
  -4  11  10     3774.77     3617.01     56.52 o 
  -3  11  10     8282.52     7971.74    108.09 o 
  -2  11  10     2112.05     2105.05     46.69 o 
  -1  11  10      737.27      751.11     19.28 o 
   0  11  10      125.53      127.13     11.15 o 
   1  11  10     9302.43     8892.22    146.24 o 
   2  11  10      466.43      494.43     19.90 o 
   3  11  10        2.34        3.67      5.86 o 
   4  11  10     3269.90     3284.59     55.65 o 
  -4  12  10     1940.30     1925.15     37.25 o 
  -3  12  10       10.14       15.08      6.09 o 
  -2  12  10     4188.82     3993.03     61.67 o 
  -1  12  10    12355.17    12022.48    192.97 o 
   0  12  10      965.65      929.70     45.28 o 
   1  12  10     1639.42     1542.28     39.37 o 
 -14   1  11     1340.56     1396.05     27.01 o 
 -13   1  11        2.63        3.07      5.65 o 
 -12   1  11      289.63      294.35     11.39 o 
 -11   1  11        8.87       11.70      4.78 o 
 -10   1  11      193.49      217.97     12.36 o 
  -9   1  11     1423.58     1435.80     24.51 o 
  -8   1  11      273.62      257.48      7.75 o 
  -7   1  11      791.12      842.33     14.05 o 
  -6   1  11      130.95      139.14      6.94 o 
  -5   1  11     3696.93     3733.88     41.57 o 
  -4   1  11     1096.97     1094.63     13.84 o 
  -3   1  11      797.96      845.30     11.51 o 
  -2   1  11     2607.02     2744.15     33.77 o 
  -1   1  11      467.35      503.48     10.18 o 
   0   1  11     4440.39     4777.60     54.60 o 
   1   1  11        7.59       11.43      3.56 o 
   2   1  11       52.31       45.81      3.67 o 
   3   1  11     2107.76     2188.10     26.27 o 
   4   1  11       75.96       72.51      4.13 o 
   5   1  11       59.57       73.37      5.76 o 
   6   1  11        0.75        5.51      5.19 o 
   7   1  11       60.26       82.47      9.06 o 
   8   1  11      286.76      277.80     15.91 o 
   9   1  11      100.64      106.30     10.79 o 
  10   1  11      690.33      713.88     26.38 o 
  11   1  11       25.12       25.93      9.06 o 
 -14   2  11      594.52      641.79     21.02 o 
 -13   2  11       33.70       42.41      6.41 o 
 -12   2  11     4383.57     4398.82     59.31 o 
 -11   2  11     1882.57     1827.79     30.06 o 
 -10   2  11      189.86      182.22      9.09 o 
  -9   2  11     1201.28     1198.57     18.74 o 
  -8   2  11       12.88       17.11      3.31 o 
  -7   2  11    12824.38    12731.51    127.36 o 
  -6   2  11       22.15       28.77      3.37 o 
  -5   2  11     2575.85     2546.52     30.44 o 
  -4   2  11     4689.05     4601.90     49.57 o 
  -3   2  11     2899.55     2861.83     31.43 o 
  -2   2  11     3501.27     3475.34     48.28 o 
  -1   2  11      237.03      302.75     14.25 o 
   0   2  11     8599.14     8646.74    108.80 o 
   1   2  11     1161.38     1129.82     17.26 o 
   2   2  11     2771.59     2816.45     35.28 o 
   3   2  11      481.59      456.48     11.38 o 
   4   2  11      413.74      396.82      8.39 o 
   5   2  11    14813.97    14818.97    193.57 o 
   6   2  11        1.04        7.23      4.12 o 
   7   2  11       47.62       57.97      8.19 o 
   8   2  11     1760.47     1738.30     56.29 o 
   9   2  11     2330.89     2268.09     51.90 o 
  10   2  11     2115.33     2188.65     52.35 o 
  11   2  11      104.20      106.67     12.24 o 
 -14   3  11     7606.30     7680.27    114.28 o 
 -13   3  11      159.91      154.12     10.22 o 
 -12   3  11       54.94       65.54      6.84 o 
 -11   3  11      540.56      546.23     14.70 o 
 -10   3  11     6267.87     6191.09     67.74 o 
  -9   3  11    12471.15    12433.10    126.01 o 
  -8   3  11       36.99       40.41      4.13 o 
  -7   3  11     1442.13     1501.31     21.21 o 
  -6   3  11     4492.29     4586.60     50.39 o 
  -5   3  11     9229.63     9319.43     94.62 o 
  -4   3  11     6381.37     6484.57     67.50 o 
  -3   3  11       21.92       35.61      4.67 o 
  -2   3  11    20964.82    20844.43    252.24 o 
  -1   3  11       26.90       52.11      5.57 o 
   0   3  11     8952.94     8905.91    112.10 o 
   1   3  11     1204.93     1207.38     18.15 o 
   2   3  11    12436.94    12782.47    184.23 o 
   3   3  11    15070.31    15276.04    149.99 o 
   4   3  11      937.59      954.15     17.02 o 
   5   3  11      182.57      194.05      7.92 o 
   6   3  11     1126.77     1175.94     22.61 o 
   7   3  11    10304.71    10165.33    203.76 o 
   8   3  11     3203.54     3028.85     91.78 o 
   9   3  11      947.91      898.25     41.61 o 
  10   3  11     2087.75     2053.50     73.43 o 
  11   3  11      241.68      245.98     23.25 o 
 -13   4  11       52.01       66.71      9.08 o 
 -12   4  11    10626.64    10877.51    129.08 o 
 -11   4  11     7705.52     7686.65     82.91 o 
 -10   4  11      338.45      327.24      9.73 o 
  -9   4  11     2463.33     2519.15     32.32 o 
  -8   4  11       70.00       83.78      6.79 o 
  -7   4  11    32989.94    32550.69    314.37 o 
  -6   4  11       66.48       83.00      7.57 o 
  -5   4  11     4417.75     4416.10     49.14 o 
  -4   4  11     9654.60     9423.93    106.15 o 
  -3   4  11     3430.11     3451.41     49.22 o 
  -2   4  11    10270.27    10338.30    130.00 o 
  -1   4  11      141.74      179.28     19.18 o 
   0   4  11    17160.37    16913.76    206.30 o 
   1   4  11    20498.78    20304.24    246.11 o 
   2   4  11     4097.87     4058.05     55.75 o 
   3   4  11      959.94      928.95     19.81 o 
   4   4  11        4.86       11.83      4.24 o 
   5   4  11    20692.84    20792.19    261.65 o 
   6   4  11        9.48       28.77      5.38 o 
   7   4  11       49.30       56.57      6.28 o 
   8   4  11     3086.36     2897.90     90.56 o 
   9   4  11     1760.26     1645.98     62.41 o 
  10   4  11     5413.48     5541.26    154.20 o 
  11   4  11       58.33       70.98     15.91 o 
 -13   5  11      216.59      208.82     15.30 o 
 -12   5  11      470.29      467.67     14.13 o 
 -11   5  11      631.44      661.45     15.99 o 
 -10   5  11     7454.12     7410.84     88.45 o 
  -9   5  11    14973.54    14717.16    163.99 o 
  -8   5  11     1069.62     1019.49     19.54 o 
  -7   5  11     3828.94     3708.38     48.28 o 
  -6   5  11     2636.03     2611.31     36.37 o 
  -5   5  11    18994.96    18354.19    199.78 o 
  -4   5  11     4491.28     4378.32     61.00 o 
  -3   5  11       70.84       78.04      5.86 o 
  -2   5  11    35137.70    34291.19    410.27 o 
  -1   5  11       38.45       50.02      5.15 o 
   0   5  11    15822.75    15499.44    190.52 o 
   1   5  11      522.20      508.73     13.30 o 
   2   5  11     9170.45     9034.73    114.66 o 
   3   5  11    20257.84    20040.18    300.27 o 
   4   5  11      424.42      399.70     13.03 o 
   5   5  11      120.72      144.63      8.63 o 
   6   5  11     2130.66     2110.52     36.52 o 
   7   5  11    12737.95    12373.11    161.85 o 
   8   5  11     2943.78     2961.46     76.13 o 
   9   5  11      154.41      168.88     19.58 o 
  10   5  11     5030.00     4956.30    143.18 o 
 -12   6  11     9439.91     9512.97    131.62 o 
 -11   6  11     5160.61     5160.66     66.15 o 
 -10   6  11      363.29      373.94     11.91 o 
  -9   6  11     2542.83     2492.64     36.82 o 
  -8   6  11        1.40       13.37      4.67 o 
  -7   6  11    28839.93    27954.70    300.86 o 
  -6   6  11      222.22      245.85     10.74 o 
  -5   6  11     4388.42     4184.46     53.02 o 
  -4   6  11    12402.39    12251.19    154.02 o 
  -3   6  11     3704.17     3531.71     51.34 o 
  -2   6  11     9273.10     8920.36    114.45 o 
  -1   6  11      259.93      270.34     15.55 o 
   0   6  11    20312.65    19899.11    242.33 o 
   1   6  11     4500.58     4362.80     80.20 o 
   2   6  11     4216.04     4312.21     74.85 o 
   3   6  11     2159.47     2103.95     36.57 o 
   4   6  11       21.38       34.86      5.86 o 
   5   6  11    30323.28    29803.94    372.26 o 
   6   6  11      473.37      487.56     15.34 o 
   7   6  11       44.67       53.02     11.34 o 
   8   6  11     3421.10     3448.45     55.20 o 
   9   6  11     2373.66     2279.90     79.55 o 
  10   6  11     7292.09     7069.76    192.13 o 
 -12   7  11      307.38      312.50     14.62 o 
 -11   7  11      839.59      796.63     21.92 o 
 -10   7  11     4595.67     4599.16     60.40 o 
  -9   7  11     9611.74     9358.07    109.69 o 
  -8   7  11      160.43      154.74      8.18 o 
  -7   7  11     4103.57     4046.15     53.14 o 
  -6   7  11     3004.72     2865.08     40.17 o 
  -5   7  11     8349.43     8066.84    106.22 o 
  -4   7  11     6293.76     5992.60     81.72 o 
  -3   7  11      141.06      150.36      8.90 o 
  -2   7  11    14409.47    14175.33    176.63 o 
  -1   7  11     1422.08     1330.30     24.94 o 
   0   7  11     6650.66     6390.59     85.23 o 
   1   7  11       89.79      102.68      9.20 o 
   2   7  11     6327.17     6075.71    101.67 o 
   3   7  11    18438.30    17981.13    230.03 o 
   4   7  11        6.06        4.46      5.01 o 
   5   7  11       81.70      100.77      9.13 o 
   6   7  11      691.57      692.48     23.69 o 
   7   7  11     8126.83     8055.83    111.86 o 
   8   7  11     3669.34     3752.97     59.93 o 
   9   7  11        3.08        7.70      5.56 o 
 -11   8  11     2053.12     2021.97     57.91 o 
 -10   8  11       19.95       27.48      5.64 o 
  -9   8  11     1129.04     1093.03     22.01 o 
  -8   8  11       20.01       24.57      5.29 o 
  -7   8  11    10387.67    10180.56    118.24 o 
  -6   8  11      327.92      327.51     12.72 o 
  -5   8  11     2053.02     1960.98     34.38 o 
  -4   8  11     7569.49     7129.27     95.85 o 
  -3   8  11     1836.83     1804.70     32.01 o 
  -2   8  11     1936.92     1936.92     33.42 o 
  -1   8  11        4.86       10.43      4.67 o 
   0   8  11    13304.37    12744.88    160.60 o 
   1   8  11     7086.21     6791.96    112.92 o 
   2   8  11      712.44      692.71     21.63 o 
   3   8  11      189.85      190.98     10.55 o 
   4   8  11       47.13       58.16      7.64 o 
   5   8  11     9099.12     8852.82    121.55 o 
   6   8  11     1000.76      997.82     23.88 o 
   7   8  11      156.35      142.75      9.84 o 
   8   8  11     1319.48     1369.83     30.18 o 
 -10   9  11     1547.24     1538.76     33.93 o 
  -9   9  11     2672.80     2648.62     40.72 o 
  -8   9  11      170.55      175.90      9.26 o 
  -7   9  11     1173.44     1176.57     25.90 o 
  -6   9  11      131.41      125.23      8.70 o 
  -5   9  11     1805.43     1768.24     32.73 o 
  -4   9  11      504.45      533.40     17.92 o 
  -3   9  11      593.32      559.07     16.00 o 
  -2   9  11     6391.18     6041.20     83.35 o 
  -1   9  11      165.91      171.97      8.93 o 
   0   9  11     1716.51     1641.93     30.05 o 
   1   9  11       41.25       35.81     16.52 o 
   2   9  11     2623.19     2461.71     51.06 o 
   3   9  11     4509.24     4364.20     67.12 o 
   4   9  11        6.82       22.25      9.57 o 
   5   9  11      566.72      560.57     18.29 o 
   6   9  11       93.03      107.10      8.93 o 
   7   9  11     2935.56     2997.87     70.18 o 
  -8  10  11      105.80      108.00      9.40 o 
  -7  10  11     1257.67     1277.60     27.78 o 
  -6  10  11      569.50      582.56     18.74 o 
  -5  10  11       93.04      113.15      8.48 o 
  -4  10  11      188.40      208.55     11.08 o 
  -3  10  11        5.44        9.64      7.75 o 
  -2  10  11      272.65      266.33     11.76 o 
  -1  10  11      736.15      700.67     18.28 o 
   0  10  11      452.44      452.96     19.04 o 
   1  10  11      309.28      307.19     15.58 o 
   2  10  11       25.16       30.06      7.79 o 
   3  10  11       29.82       26.33      6.57 o 
   4  10  11       71.49       79.62      9.25 o 
   5  10  11     1341.14     1317.83     29.75 o 
  -6  11  11      163.07      166.67     10.35 o 
  -5  11  11       57.00       70.48      7.71 o 
  -4  11  11        9.07       17.32      5.86 o 
  -3  11  11       54.75       61.06      7.51 o 
  -2  11  11       40.68       40.90      6.80 o 
  -1  11  11      119.54      110.03     11.01 o 
   0  11  11       35.11       44.33      9.06 o 
   1  11  11      372.37      374.26     17.72 o 
   2  11  11        0.28       12.17      7.32 o 
   3  11  11       16.69       23.69      8.84 o 
 -14   0  12      839.21      833.77     28.52 o 
 -13   0  12      823.43      824.08     27.53 o 
 -12   0  12      311.72      352.13     17.60 o 
 -11   0  12     4955.01     4934.58     90.92 o 
 -10   0  12    38753.20    38494.69    594.42 o 
  -9   0  12      664.45      760.46     23.69 o 
  -8   0  12      476.08      517.96     18.59 o 
  -7   0  12     3763.21     3739.86     71.59 o 
  -6   0  12     9546.29     9652.24    157.90 o 
  -5   0  12    20556.44    20745.43    258.41 o 
  -4   0  12        9.54       20.23      3.73 o 
  -3   0  12    27224.61    26964.25    485.84 o 
  -2   0  12     3066.81     3122.85     54.04 o 
  -1   0  12    40644.18    40007.35    590.59 o 
   0   0  12       25.78       49.28      5.57 o 
   1   0  12      169.51      179.34      9.52 o 
   2   0  12    51650.85    51174.92    653.86 o 
   3   0  12      456.28      491.06     15.50 o 
   4   0  12      309.74      328.76     12.35 o 
   5   0  12       34.72       57.52     11.01 o 
   6   0  12    13117.12    13145.81    313.29 o 
   7   0  12    14345.86    14258.23    341.43 o 
   8   0  12      474.74      494.41     28.15 o 
   9   0  12     2535.98     2609.09     81.99 o 
  10   0  12     1499.37     1555.42     59.97 o 
  11   0  12    12835.92    12857.00    319.41 o 
 -14   1  12       75.53       83.59      7.78 o 
 -13   1  12     3570.73     3598.10     51.68 o 
 -12   1  12    11386.54    11464.33    135.24 o 
 -11   1  12       25.90       40.19      5.69 o 
 -10   1  12      605.40      636.25     15.82 o 
  -9   1  12      336.51      322.03     10.67 o 
  -8   1  12    32847.79    32990.67    360.50 o 
  -7   1  12     3974.03     3987.47     45.01 o 
  -6   1  12       96.86      109.58      6.54 o 
  -5   1  12    17091.80    17229.47    169.09 o 
  -4   1  12     1177.02     1237.43     15.45 o 
  -3   1  12    29419.55    29492.65    305.63 o 
  -2   1  12     3923.09     3949.70     46.49 o 
  -1   1  12     6630.52     6679.85     74.49 o 
   0   1  12    15286.01    15242.47    161.23 o 
   1   1  12      724.99      733.19     13.30 o 
   2   1  12     1781.91     1865.41     23.46 o 
   3   1  12        0.05       18.04      7.56 o 
   4   1  12    37066.30    37722.93    361.32 o 
   5   1  12     5424.02     5493.42     77.51 o 
   6   1  12     7729.72     7711.60    135.85 o 
   7   1  12     3359.87     3397.50     85.05 o 
   8   1  12      529.34      563.44     21.19 o 
   9   1  12    15844.26    16195.53    275.17 o 
  10   1  12      716.45      737.96     26.83 o 
  11   1  12     1094.18     1141.15     36.31 o 
 -14   2  12      233.31      260.03     11.94 o 
 -13   2  12     3209.57     3284.60     48.23 o 
 -12   2  12      745.43      846.48     19.45 o 
 -11   2  12      550.71      610.24     15.94 o 
 -10   2  12    22018.15    21829.66    243.66 o 
  -9   2  12     3560.79     3496.40     47.57 o 
  -8   2  12        4.92        8.79      3.31 o 
  -7   2  12      553.63      612.53     24.54 o 
  -6   2  12     2771.57     2783.71     33.27 o 
  -5   2  12    14688.37    14768.80    146.09 o 
  -4   2  12     2206.59     2296.05     28.07 o 
  -3   2  12    20836.48    21156.85    256.24 o 
  -2   2  12      929.94      933.21     33.91 o 
  -1   2  12    28912.66    29485.73    353.04 o 
   0   2  12      374.82      406.23     11.30 o 
   1   2  12     1535.43     1514.11     22.02 o 
   2   2  12    36668.60    37479.73    395.07 o 
   3   2  12       89.58      123.78      8.58 o 
   4   2  12     4415.82     4514.79     56.09 o 
   5   2  12      978.93      952.05     17.49 o 
   6   2  12     2209.41     2297.85     37.87 o 
   7   2  12     5422.59     5541.64    132.17 o 
   8   2  12       18.26       27.28      7.32 o 
   9   2  12     3094.19     3022.73     94.23 o 
  10   2  12      316.05      302.27     25.70 o 
  11   2  12     9373.90     9254.20    239.86 o 
 -13   3  12      809.04      849.79     20.05 o 
 -12   3  12     3824.32     3907.86     54.93 o 
 -11   3  12      191.35      191.85      9.41 o 
 -10   3  12      173.93      192.50      9.41 o 
  -9   3  12      194.03      210.87      7.99 o 
  -8   3  12    15746.24    15634.89    155.97 o 
  -7   3  12       78.23      100.25      7.58 o 
  -6   3  12       67.73       76.75      5.64 o 
  -5   3  12    21279.99    21127.09    206.03 o 
  -4   3  12      106.84      117.22      8.91 o 
  -3   3  12    22163.32    22071.16    267.31 o 
  -2   3  12     5682.41     5625.18     74.89 o 
  -1   3  12     3255.97     3276.93     47.10 o 
   0   3  12     3503.09     3471.41     49.20 o 
   1   3  12     1821.66     1886.49     30.11 o 
   2   3  12      291.22      288.36     10.06 o 
   3   3  12       19.43       21.14      3.89 o 
   4   3  12    20865.24    20449.51    257.02 o 
   5   3  12      931.94      958.82     27.26 o 
   6   3  12     4570.15     4520.98     65.57 o 
   7   3  12     1753.84     1676.57     58.74 o 
   8   3  12        0.44        8.57      9.79 o 
   9   3  12     6254.24     6067.49    165.21 o 
  10   3  12      860.28      840.73     42.83 o 
 -13   4  12      470.96      491.51     18.48 o 
 -12   4  12      560.84      597.42     16.55 o 
 -11   4  12     1070.07     1052.65     22.61 o 
 -10   4  12     5990.08     6005.61     66.79 o 
  -9   4  12      131.96      142.20      6.83 o 
  -8   4  12      196.28      202.60      8.75 o 
  -7   4  12        6.15       16.72      4.59 o 
  -6   4  12      181.08      195.59      8.32 o 
  -5   4  12     1918.64     1884.93     28.04 o 
  -4   4  12      288.33      312.23     10.82 o 
  -3   4  12     4405.05     4364.01     60.52 o 
  -2   4  12      205.09      192.93      8.70 o 
  -1   4  12     5039.07     4923.78     66.64 o 
   0   4  12        3.42        8.21      5.97 o 
   1   4  12       29.54       33.02      4.67 o 
   2   4  12     6142.00     6134.25     82.66 o 
   3   4  12     1322.14     1293.19     25.36 o 
   4   4  12       53.59       63.24      6.28 o 
   5   4  12      188.07      186.86      9.84 o 
   6   4  12     1288.15     1274.43     25.97 o 
   7   4  12     1058.09     1057.21     23.29 o 
   8   4  12        9.72        1.22      9.79 o 
   9   4  12     1765.83     1720.63     64.86 o 
  10   4  12      237.98      245.98     24.48 o 
 -13   5  12       61.42       57.78     10.28 o 
 -12   5  12       66.93       77.75      8.70 o 
 -11   5  12      285.29      297.68     11.22 o 
 -10   5  12        1.69       10.01      4.51 o 
  -9   5  12      816.18      786.35     17.31 o 
  -8   5  12      965.11      982.55     19.14 o 
  -7   5  12        8.29       12.54      4.28 o 
  -6   5  12      194.89      197.52      8.53 o 
  -5   5  12       33.99       43.93      5.38 o 
  -4   5  12        5.23       22.64      7.07 o 
  -3   5  12       59.48       66.95     12.61 o 
  -2   5  12       14.77       13.05      4.24 o 
  -1   5  12       68.61       87.43      6.36 o 
   0   5  12        2.76        9.79      3.96 o 
   1   5  12     1354.57     1286.86     23.46 o 
   2   5  12      801.55      785.81     17.06 o 
   3   5  12      574.06      582.72     16.22 o 
   4   5  12     1361.33     1371.58     27.15 o 
   5   5  12      293.10      300.50     12.16 o 
   6   5  12       53.78       63.57      6.80 o 
   7   5  12       43.74       48.49      6.65 o 
   8   5  12      452.97      449.14     20.32 o 
   9   5  12      274.37      266.78     25.70 o 
  10   5  12      977.30      988.81     48.95 o 
 -12   6  12       55.20       74.26      8.42 o 
 -11   6  12        9.53        9.15      4.84 o 
 -10   6  12       19.60       32.40      6.43 o 
  -9   6  12       64.89       68.04      6.36 o 
  -8   6  12     1132.61     1096.54     24.92 o 
  -7   6  12      965.69      929.11     18.82 o 
  -6   6  12      518.55      520.44     13.51 o 
  -5   6  12     2466.96     2373.13     38.62 o 
  -4   6  12     1012.92     1016.06     21.17 o 
  -3   6  12       70.56       63.62      6.09 o 
  -2   6  12     1865.13     1775.99     34.68 o 
  -1   6  12       24.57       32.30      4.95 o 
   0   6  12     1090.51     1071.51     21.61 o 
   1   6  12     1354.10     1292.19     24.17 o 
   2   6  12        9.52        7.95      6.06 o 
   3   6  12     1435.01     1398.91     27.87 o 
   4   6  12       18.99       20.73      5.79 o 
   5   6  12      319.42      336.92     13.10 o 
   6   6  12      154.53      165.92      9.84 o 
   7   6  12     1637.43     1634.47     32.26 o 
   8   6  12      539.73      561.08     17.96 o 
   9   6  12      308.63      319.41     26.92 o 
 -11   7  12      643.35      652.76     17.13 o 
 -10   7  12      182.37      178.41      9.41 o 
  -9   7  12     2117.63     2113.63     33.75 o 
  -8   7  12     1457.23     1425.92     25.37 o 
  -7   7  12     3120.80     3016.34     42.63 o 
  -6   7  12       75.58       90.64      7.51 o 
  -5   7  12       83.22       88.90      7.28 o 
  -4   7  12     2446.12     2310.99     38.14 o 
  -3   7  12      172.50      195.35      9.40 o 
  -2   7  12     1336.32     1313.17     25.64 o 
  -1   7  12     2495.05     2486.27     39.75 o 
   0   7  12     7478.44     7289.92    114.20 o 
   1   7  12     1113.85     1108.86     22.04 o 
   2   7  12     2212.93     2125.58     44.56 o 
   3   7  12      878.46      858.18     21.13 o 
   4   7  12     1265.29     1212.65     27.67 o 
   5   7  12     1049.99     1011.35     23.65 o 
   6   7  12        9.75       12.24      5.65 o 
   7   7  12       75.08       94.52     10.89 o 
   8   7  12     1482.84     1505.93     36.22 o 
 -10   8  12     4531.95     4521.69     61.02 o 
  -9   8  12       63.01       65.44      6.79 o 
  -8   8  12      684.53      669.33     16.80 o 
  -7   8  12     1922.51     1841.34     30.40 o 
  -6   8  12     4847.01     4804.50     69.71 o 
  -5   8  12     6430.94     6394.38     87.85 o 
  -4   8  12     1518.68     1469.74     28.47 o 
  -3   8  12     2095.29     2000.89     34.84 o 
  -2   8  12     2495.08     2257.57     37.66 o 
  -1   8  12     4292.12     4042.13     59.07 o 
   0   8  12      119.13      143.51     11.17 o 
   1   8  12      326.56      290.45     14.71 o 
   2   8  12     9863.17     9473.26    152.73 o 
   3   8  12     1207.77     1191.95     26.53 o 
   4   8  12      120.99      150.03      9.59 o 
   5   8  12     1745.82     1701.21     33.97 o 
   6   8  12     3218.90     3156.89     53.17 o 
   7   8  12     8167.98     7989.06    182.93 o 
  -9   9  12      812.14      851.96     20.16 o 
  -8   9  12     7661.94     7630.28    105.04 o 
  -7   9  12     4164.14     4059.28     62.18 o 
  -6   9  12       58.27       78.07     13.21 o 
  -5   9  12     3286.87     3174.10     50.63 o 
  -4   9  12      871.27      858.70     20.95 o 
  -3   9  12     6745.25     6579.75     90.42 o 
  -2   9  12       11.72       33.38      5.86 o 
  -1   9  12     4360.15     4267.61     62.60 o 
   0   9  12     8220.69     7728.07    128.50 o 
   1   9  12     1976.42     1895.35     42.40 o 
   2   9  12     2391.36     2280.57     49.32 o 
   3   9  12      280.81      285.38     13.39 o 
   4   9  12     4155.71     4166.70     65.70 o 
   5   9  12     2055.44     1989.37     38.45 o 
   6   9  12      493.49      505.06     18.02 o 
  -7  10  12     3151.85     2980.92     52.45 o 
  -6  10  12     5493.74     5371.16     78.19 o 
  -5  10  12     8991.40     8830.84    124.02 o 
  -4  10  12      241.19      247.57     11.97 o 
  -3  10  12     3003.44     3017.46     48.94 o 
  -2  10  12     3074.73     2895.43     47.05 o 
  -1  10  12     3989.20     3771.82     57.65 o 
   0  10  12     1354.12     1366.96     35.48 o 
   1  10  12     1593.15     1516.90     38.08 o 
   2  10  12    10636.49    10398.77    168.74 o 
   3  10  12     1209.15     1240.84     28.66 o 
   4  10  12      498.97      477.68     17.31 o 
  -5  11  12     3481.33     3383.43     54.87 o 
  -4  11  12     1751.40     1699.31     33.42 o 
  -3  11  12     4789.48     4778.76     71.34 o 
  -2  11  12      275.02      278.96     12.90 o 
  -1  11  12     5738.75     5449.76     98.21 o 
   0  11  12    11202.71    10754.59    174.80 o 
   1  11  12     3945.09     3823.29     74.42 o 
   2  11  12     2279.29     2229.15     42.45 o 
 -13   1  13       52.83       49.64      6.73 o 
 -12   1  13        0.19       -4.58      4.41 o 
 -11   1  13     1117.56     1194.41     23.46 o 
 -10   1  13      486.65      504.55     14.16 o 
  -9   1  13      431.31      429.53     12.79 o 
  -8   1  13      417.16      434.04     12.34 o 
  -7   1  13        1.52        9.29      3.80 o 
  -6   1  13     1850.89     1928.86     25.27 o 
  -5   1  13      676.20      686.20     12.54 o 
  -4   1  13     1233.66     1261.17     16.02 o 
  -3   1  13        2.33       14.86      4.06 o 
  -2   1  13      491.06      500.18     10.80 o 
  -1   1  13       71.20       77.63      4.72 o 
   0   1  13      828.75      797.43     15.72 o 
   1   1  13     2954.68     2977.03     37.89 o 
   2   1  13       73.49       91.59      4.68 o 
   3   1  13     1496.24     1509.12     20.50 o 
   4   1  13        0.94        9.30      4.44 o 
   5   1  13      518.62      479.02     14.30 o 
   6   1  13     1742.83     1852.61     42.83 o 
   7   1  13       47.35       42.92     15.91 o 
   8   1  13       31.99       46.08      8.65 o 
   9   1  13      369.53      379.20     19.46 o 
  10   1  13      187.18      205.43     15.58 o 
 -13   2  13     3623.96     3679.50     53.14 o 
 -12   2  13       13.42       34.19     13.58 o 
 -11   2  13      107.32      108.67      7.77 o 
 -10   2  13      157.00      188.85      9.26 o 
  -9   2  13     4978.52     5022.02     70.02 o 
  -8   2  13     1971.98     1992.08     27.00 o 
  -7   2  13       12.61       13.54      3.58 o 
  -6   2  13      777.40      786.73     13.92 o 
  -5   2  13      842.95      846.38     14.30 o 
  -4   2  13    12268.05    12325.49    135.77 o 
  -3   2  13      967.15      974.91     19.54 o 
  -2   2  13      208.22      208.29      8.93 o 
  -1   2  13    12661.25    12428.93    154.73 o 
   0   2  13      201.06      222.64      8.93 o 
   1   2  13     6945.63     6914.58     79.30 o 
   2   2  13       16.88       16.69      3.42 o 
   3   2  13     4006.66     4118.61     45.70 o 
   4   2  13     2878.60     2864.96     38.85 o 
   5   2  13     1259.92     1263.64     24.95 o 
   6   2  13       19.99       15.91      9.79 o 
   7   2  13       72.35       73.43     13.46 o 
   8   2  13     6024.53     5800.70    156.64 o 
   9   2  13      308.09      291.26     24.48 o 
  10   2  13        4.35       14.69     12.24 o 
 -13   3  13      887.53      884.46     21.00 o 
 -12   3  13      116.54      109.81      8.03 o 
 -11   3  13     8494.82     8624.21    104.72 o 
 -10   3  13     1899.84     1911.30     31.22 o 
  -9   3  13      830.77      816.18     15.44 o 
  -8   3  13     1920.48     1927.84     26.49 o 
  -7   3  13     4260.09     4174.77     47.69 o 
  -6   3  13    17019.38    17037.69    168.60 o 
  -5   3  13      250.77      253.76      9.01 o 
  -4   3  13     2321.55     2299.30     36.50 o 
  -3   3  13     7520.85     7486.16     97.50 o 
  -2   3  13     9939.18     9782.44    124.35 o 
  -1   3  13     6383.72     6370.88     84.31 o 
   0   3  13       57.98       73.81      5.65 o 
   1   3  13    10504.44    10678.15    172.04 o 
   2   3  13     1631.24     1644.92     27.71 o 
   3   3  13     4527.94     4531.13     65.70 o 
   4   3  13       44.62       53.61      6.09 o 
   5   3  13     2523.62     2540.04     41.68 o 
   6   3  13    11976.52    11879.26    155.72 o 
   7   3  13       88.84       90.56     14.69 o 
   8   3  13       39.84       57.52     13.46 o 
   9   3  13      928.85      915.39     44.06 o 
  10   3  13     3763.88     3785.14    116.26 o 
 -13   4  13     7354.12     7550.57    125.80 o 
 -12   4  13       55.00       65.16      7.99 o 
 -11   4  13      979.19      959.24     28.60 o 
 -10   4  13      557.35      573.84     14.83 o 
  -9   4  13     8684.00     8612.24    100.89 o 
  -8   4  13     8931.81     8928.46    103.64 o 
  -7   4  13       19.03       22.98      4.56 o 
  -6   4  13      956.44     1001.30     18.82 o 
  -5   4  13        1.91       20.75      5.78 o 
  -4   4  13    22263.26    21990.12    267.78 o 
  -3   4  13     1974.82     1937.79     32.25 o 
  -2   4  13     2345.89     2338.22     36.96 o 
  -1   4  13     9596.18     9481.05    121.05 o 
   0   4  13      568.77      616.29     15.23 o 
   1   4  13     5086.14     5158.72     70.15 o 
   2   4  13      517.26      509.74     13.58 o 
   3   4  13    13125.26    12598.22    163.80 o 
   4   4  13    13632.08    13501.54    175.07 o 
   5   4  13     2844.30     2798.52     47.08 o 
   6   4  13        0.09       11.83      4.95 o 
   7   4  13       63.23       73.34      9.92 o 
   8   4  13    15225.12    15125.89    369.58 o 
   9   4  13      635.98      658.39     37.94 o 
 -12   5  13       74.83       99.77     11.69 o 
 -11   5  13    14231.38    14319.39    189.76 o 
 -10   5  13     1567.57     1560.21     27.14 o 
  -9   5  13     1247.02     1221.92     22.78 o 
  -8   5  13     2376.93     2314.41     34.69 o 
  -7   5  13     2866.86     2854.66     40.16 o 
  -6   5  13    23449.55    23284.75    252.40 o 
  -5   5  13      496.65      483.11     14.36 o 
  -4   5  13     1723.62     1743.97     30.61 o 
  -3   5  13     7254.62     6942.02     92.32 o 
  -2   5  13    11192.81    10979.40    139.19 o 
  -1   5  13     4617.05     4780.99     66.39 o 
   0   5  13       53.06       63.56      6.04 o 
   1   5  13    27119.71    26783.50    461.78 o 
   2   5  13     1131.87     1169.18     37.33 o 
   3   5  13     9775.15     9486.89    127.21 o 
   4   5  13       45.53       43.51      6.09 o 
   5   5  13     2958.30     2981.79     48.54 o 
   6   5  13    17902.12    17674.67    226.93 o 
   7   5  13      158.70      183.81     10.44 o 
   8   5  13       99.66      111.36     17.13 o 
   9   5  13     1274.65     1240.91     53.85 o 
 -11   6  13      881.11      887.21     19.88 o 
 -10   6  13       56.89       63.37      6.81 o 
  -9   6  13    11860.70    11902.50    136.39 o 
  -8   6  13     6014.55     5881.68     73.25 o 
  -7   6  13      628.31      592.84     15.02 o 
  -6   6  13     3001.06     3008.34     42.18 o 
  -5   6  13      366.27      388.32     13.18 o 
  -4   6  13    27552.38    26824.25    325.72 o 
  -3   6  13     1746.77     1746.56     30.85 o 
  -2   6  13     1394.64     1289.13     24.94 o 
  -1   6  13    18586.11    18306.21    225.61 o 
   0   6  13      420.63      427.87     13.10 o 
   1   6  13    14590.54    14127.91    176.60 o 
   2   6  13        3.27        4.90      6.06 o 
   3   6  13     7133.67     7090.58     99.07 o 
   4   6  13     8081.51     7873.22    108.84 o 
   5   6  13     2408.27     2420.74     42.33 o 
   6   6  13       22.44       26.25      6.28 o 
   7   6  13        0.60        8.91      6.09 o 
   8   6  13    12882.87    12838.47    215.09 o 
 -11   7  13     9027.24     8979.37    110.75 o 
 -10   7  13     1235.13     1202.58     25.37 o 
  -9   7  13      701.64      701.91     17.48 o 
  -8   7  13      464.49      441.72     13.51 o 
  -7   7  13     3318.57     3236.54     45.48 o 
  -6   7  13    13160.59    12983.11    165.57 o 
  -5   7  13      315.21      308.96     12.23 o 
  -4   7  13     2401.45     2367.93     39.55 o 
  -3   7  13     1985.02     1888.84     33.42 o 
  -2   7  13     8565.32     8142.60    107.38 o 
  -1   7  13     4913.96     4839.46     89.28 o 
   0   7  13      180.42      184.08     11.66 o 
   1   7  13     8791.66     8486.16    138.02 o 
   2   7  13      596.07      615.53     24.48 o 
   3   7  13     4771.49     4672.82     70.33 o 
   4   7  13        4.37        7.56      5.15 o 
   5   7  13     2518.36     2549.15     44.81 o 
   6   7  13     9049.24     8987.51    124.11 o 
   7   7  13       55.33       57.64      7.92 o 
 -10   8  13       51.79       56.89      6.88 o 
  -9   8  13     5142.62     5148.93     67.61 o 
  -8   8  13     4424.60     4331.97     58.45 o 
  -7   8  13       37.20       30.32      8.59 o 
  -6   8  13       49.42       63.03      7.28 o 
  -5   8  13      337.04      308.73     12.47 o 
  -4   8  13    10277.37     9734.09    127.64 o 
  -3   8  13      924.38      891.99     20.95 o 
  -2   8  13      311.10      302.28     12.19 o 
  -1   8  13     5046.33     4811.16     68.97 o 
   0   8  13     1029.93     1026.24     28.56 o 
   1   8  13     3116.11     2940.58     58.41 o 
   2   8  13       31.76       27.53      7.79 o 
   3   8  13     4939.71     4779.34     72.72 o 
   4   8  13     2616.43     2570.90     45.70 o 
   5   8  13     1366.50     1348.90     30.00 o 
   6   8  13        1.05        3.15      6.22 o 
  -8   9  13       84.55       87.46      9.38 o 
  -7   9  13     1431.92     1384.90     29.43 o 
  -6   9  13     5596.72     5523.37     79.60 o 
  -5   9  13       13.99        7.90      5.38 o 
  -4   9  13      227.55      257.13     15.90 o 
  -3   9  13      551.03      521.89     20.06 o 
  -2   9  13     2273.81     2182.62     53.80 o 
  -1   9  13     1090.58     1063.57     23.74 o 
   0   9  13      121.94      151.90     17.74 o 
   1   9  13     2619.89     2564.36     67.31 o 
   2   9  13      295.49      296.57     15.99 o 
   3   9  13     1493.90     1440.93     43.72 o 
   4   9  13        3.77        6.23      5.56 o 
   5   9  13      177.99      188.67     11.76 o 
  -6  10  13      258.96      261.25     12.72 o 
  -5  10  13      278.71      309.56     13.42 o 
  -4  10  13      720.09      711.87     19.76 o 
  -3  10  13      677.30      646.10     18.57 o 
  -2  10  13       53.56       40.17      6.48 o 
  -1  10  13      170.01      170.14     12.98 o 
   0  10  13       16.07       12.81      7.32 o 
   1  10  13      417.63      437.82     34.27 o 
   2  10  13      104.90      107.08     11.25 o 
   3  10  13      536.31      523.42     18.07 o 
  -2  11  13       18.73       26.02      8.19 o 
  -1  11  13      150.80      120.62     12.11 o 
 -13   0  14       29.95       35.82      9.40 o 
 -12   0  14     2230.60     2351.85     53.83 o 
 -11   0  14     6207.25     6214.78    112.14 o 
 -10   0  14      996.14     1020.65     31.21 o 
  -9   0  14       63.06       61.58      8.65 o 
  -8   0  14     1454.30     1539.05     36.71 o 
  -7   0  14    44213.65    44294.96    680.01 o 
  -6   0  14      125.87      127.69      9.92 o 
  -5   0  14        3.70       18.36      8.65 o 
  -4   0  14    12941.85    13234.72    220.28 o 
  -3   0  14     5467.84     5435.14     89.08 o 
  -2   0  14    31906.58    32436.55    546.42 o 
  -1   0  14     1899.69     1875.82     54.46 o 
   0   0  14     3318.38     3408.34     60.14 o 
   1   0  14     1686.24     1641.63     34.17 o 
   2   0  14    10266.15    10342.56    134.56 o 
   3   0  14     2517.38     2602.67     60.58 o 
   4   0  14       64.18       60.37      7.32 o 
   5   0  14    34485.84    35291.29    808.92 o 
   6   0  14      252.86      259.44     20.80 o 
   7   0  14     3917.17     4103.32    115.04 o 
   8   0  14      695.57      717.13     36.71 o 
   9   0  14     1352.42     1412.24     55.07 o 
 -13   1  14      752.67      784.71     19.82 o 
 -12   1  14     4835.57     4863.29     65.52 o 
 -11   1  14      428.92      445.07     13.85 o 
 -10   1  14     4368.04     4413.16     59.20 o 
  -9   1  14    14679.48    14754.91    168.80 o 
  -8   1  14       86.74       98.36      6.69 o 
  -7   1  14      640.07      654.23     16.60 o 
  -6   1  14       66.35       83.96      9.89 o 
  -5   1  14    13199.29    13279.38    132.70 o 
  -4   1  14     9641.81     9793.99    124.80 o 
  -3   1  14       13.29       36.37      4.22 o 
  -2   1  14    16843.27    16910.49    179.12 o 
  -1   1  14      569.90      617.87     12.83 o 
   0   1  14    32662.32    32681.51    391.66 o 
   1   1  14      263.14      272.99      8.71 o 
   2   1  14     2452.46     2409.94     29.69 o 
   3   1  14    16485.67    16580.29    163.30 o 
   4   1  14      377.01      394.68     12.56 o 
   5   1  14     2155.33     2288.94     49.30 o 
   6   1  14      163.45      182.08     20.80 o 
   7   1  14     8622.77     9093.89    228.85 o 
   8   1  14     2324.80     2388.81     78.32 o 
   9   1  14     1121.13     1143.01     50.17 o 
 -13   2  14     1266.55     1264.51     26.04 o 
 -12   2  14     3328.25     3400.39     49.81 o 
 -11   2  14     1067.01     1114.12     22.88 o 
 -10   2  14     1980.42     2011.80     32.79 o 
  -9   2  14       86.19      105.34      7.48 o 
  -8   2  14     1799.59     1825.39     29.47 o 
  -7   2  14    30617.67    30942.09    299.67 o 
  -6   2  14       46.40       47.97      4.97 o 
  -5   2  14      413.94      433.02     10.10 o 
  -4   2  14     3069.82     3135.90     46.82 o 
  -3   2  14     1795.76     1769.85     30.14 o 
  -2   2  14    10358.63    10380.32    131.41 o 
  -1   2  14      476.71      477.80     13.18 o 
   0   2  14     4650.45     4647.31     64.29 o 
   1   2  14      979.00     1012.17     20.47 o 
   2   2  14     4349.49     4453.78     54.90 o 
   3   2  14      155.65      183.09      9.35 o 
   4   2  14      373.29      358.35     13.03 o 
   5   2  14    26016.69    25561.23    396.80 o 
   6   2  14       75.28       86.89     14.69 o 
   7   2  14     3251.07     3355.60    100.35 o 
   8   2  14     1125.37     1149.13     48.95 o 
   9   2  14      227.87      238.64     23.25 o 
 -12   3  14     2303.84     2321.71     43.34 o 
 -11   3  14        7.51       27.58      6.57 o 
 -10   3  14     2199.72     2221.11     40.58 o 
  -9   3  14    11074.55    10988.99    147.19 o 
  -8   3  14        4.07        6.56      4.22 o 
  -7   3  14     3066.08     2993.32     40.98 o 
  -6   3  14      148.35      165.15      9.89 o 
  -5   3  14     4493.74     4495.97     68.98 o 
  -4   3  14     1327.73     1352.35     25.42 o 
  -3   3  14        4.02        0.07      3.73 o 
  -2   3  14    10146.98    10016.76    127.88 o 
  -1   3  14       36.33       41.84      5.38 o 
   0   3  14    16948.36    16980.40    208.90 o 
   1   3  14       46.61       48.23      5.56 o 
   2   3  14        8.92       26.52      4.67 o 
   3   3  14     8754.09     8643.73    116.20 o 
   4   3  14       90.75      104.50     10.79 o 
   5   3  14     1369.56     1371.75     27.57 o 
   6   3  14      351.77      328.77     16.86 o 
   7   3  14     4820.38     4783.75    133.39 o 
   8   3  14      227.99      232.52     23.25 o 
   9   3  14      234.01      227.62     23.25 o 
 -12   4  14      284.27      270.36     13.75 o 
 -11   4  14      475.31      497.28     17.48 o 
 -10   4  14       42.16       56.24      7.28 o 
  -9   4  14        4.87        4.86      4.41 o 
  -8   4  14     2743.25     2705.06     39.09 o 
  -7   4  14     6589.32     6440.76     77.92 o 
  -6   4  14       13.99        9.78      4.04 o 
  -5   4  14       38.76       48.30      5.86 o 
  -4   4  14     1625.08     1581.03     28.95 o 
  -3   4  14      575.68      590.98     15.77 o 
  -2   4  14     7866.37     7783.75    102.44 o 
  -1   4  14      879.43      930.89     19.98 o 
   0   4  14      581.87      560.59     18.20 o 
   1   4  14       13.31       19.04      5.03 o 
   2   4  14     1435.66     1424.97     34.27 o 
   3   4  14       11.85        9.38      4.95 o 
   4   4  14      421.20      461.03     15.23 o 
   5   4  14     5734.26     5655.71     81.19 o 
   6   4  14       70.81       80.84      7.71 o 
   7   4  14     1598.39     1644.76     62.41 o 
   8   4  14        0.50        4.90     11.01 o 
   9   4  14        0.86       31.82     13.46 o 
 -11   5  14      338.85      348.68     15.17 o 
 -10   5  14        1.64        8.49      4.79 o 
  -9   5  14     1146.64     1138.45     32.15 o 
  -8   5  14      567.48      565.05     14.83 o 
  -7   5  14       19.38       29.47      4.97 o 
  -6   5  14      633.14      624.23     15.07 o 
  -5   5  14      471.52      452.62     25.05 o 
  -4   5  14      172.22      177.28     12.73 o 
  -3   5  14     1795.93     1719.31     30.61 o 
  -2   5  14      404.22      433.00     13.39 o 
  -1   5  14     1565.06     1566.51     28.69 o 
   0   5  14     1509.25     1509.06     42.15 o 
   1   5  14        6.90        4.71      4.44 o 
   2   5  14       33.97       58.43     22.03 o 
   3   5  14      313.52      347.50     13.14 o 
   4   5  14       29.92       39.99      6.36 o 
   5   5  14      285.52      274.24     12.19 o 
   6   5  14      765.00      758.87     20.49 o 
   7   5  14      165.98      165.26     14.07 o 
   8   5  14       28.61       26.92     13.46 o 
 -11   6  14      391.16      422.95     17.42 o 
 -10   6  14      859.21      854.22     19.50 o 
  -9   6  14       95.48       88.02      7.30 o 
  -8   6  14      349.39      347.77     12.05 o 
  -7   6  14        5.00        5.34      5.38 o 
  -6   6  14       17.12       27.18      5.86 o 
  -5   6  14      681.86      653.90     26.92 o 
  -4   6  14      117.95      117.81      7.71 o 
  -3   6  14      808.38      784.23     19.05 o 
  -2   6  14      108.62      106.24      7.51 o 
  -1   6  14     2727.69     2726.04     43.28 o 
   0   6  14      569.81      591.25     15.94 o 
   1   6  14     1421.14     1359.09     33.31 o 
   2   6  14      356.15      353.94     16.44 o 
   3   6  14      407.51      411.86     14.80 o 
   4   6  14      133.68      134.85      9.40 o 
   5   6  14       25.48       28.66      6.43 o 
   6   6  14        3.72        9.68      5.76 o 
   7   6  14      285.84      291.77     13.44 o 
 -10   7  14      529.23      523.23     15.64 o 
  -9   7  14      458.80      445.82     14.11 o 
  -8   7  14      442.43      447.64     18.55 o 
  -7   7  14      367.75      367.87     14.13 o 
  -6   7  14     2003.49     1941.68     35.31 o 
  -5   7  14     4425.01     4308.70     63.82 o 
  -4   7  14     3671.62     3639.99     55.33 o 
  -3   7  14      797.38      784.10     19.28 o 
  -2   7  14       63.05       81.02     14.07 o 
  -1   7  14       18.09       28.45      7.00 o 
   0   7  14      253.64      266.10     10.96 o 
   1   7  14        3.07       16.52      6.92 o 
   2   7  14     1864.51     1757.47     40.64 o 
   3   7  14     1246.50     1229.23     27.43 o 
   4   7  14     2304.26     2256.63     46.73 o 
   5   7  14      201.61      218.74     13.19 o 
   6   7  14     2217.94     2191.31     40.97 o 
  -9   8  14      115.99      121.65      8.65 o 
  -8   8  14      606.08      627.79     18.83 o 
  -7   8  14     5710.65     5575.90     80.55 o 
  -6   8  14      597.48      578.48     17.66 o 
  -5   8  14      130.84      152.01      9.40 o 
  -4   8  14     1078.87     1042.93     23.74 o 
  -3   8  14     1584.96     1503.52     29.62 o 
  -2   8  14     4617.17     4446.35     65.20 o 
  -1   8  14      894.83      873.12     29.58 o 
   0   8  14     1839.83     1809.40     41.54 o 
   1   8  14     3066.58     2992.47     59.71 o 
   2   8  14     4633.95     4364.10    128.50 o 
   3   8  14     1851.15     1895.03     37.03 o 
   4   8  14      398.51      381.70     15.42 o 
   5   8  14     3115.17     3194.81     58.38 o 
  -7   9  14      305.73      281.89     15.39 o 
  -6   9  14      594.99      617.08     18.34 o 
  -5   9  14     8564.96     8263.66    127.95 o 
  -4   9  14     4152.77     4051.41     61.92 o 
  -3   9  14     1151.40     1101.39     34.90 o 
  -2   9  14     2689.97     2625.94     43.99 o 
  -1   9  14       61.31       53.28      9.06 o 
   0   9  14     4800.07     4685.18     85.67 o 
   1   9  14        3.39       -2.45      6.06 o 
   2   9  14     2635.39     2586.48     55.36 o 
   3   9  14     3690.56     3482.72     58.16 o 
   4   9  14     1348.73     1338.11     30.71 o 
  -5  10  14      280.35      300.23     15.96 o 
  -4  10  14      503.86      472.12     23.01 o 
  -3  10  14     4723.09     4536.66     68.51 o 
  -2  10  14     3302.56     3222.22     65.33 o 
  -1  10  14      938.04      880.61     29.98 o 
   0  10  14     3595.71     3437.41     68.36 o 
   1  10  14     4104.68     3991.08     77.02 o 
 -12   1  15      109.18      139.11      9.12 o 
 -11   1  15      457.68      458.19     14.33 o 
 -10   1  15       80.80       95.23      7.30 o 
  -9   1  15      173.78      182.75      9.15 o 
  -8   1  15     3027.97     2992.81     42.77 o 
  -7   1  15       20.92       28.58      5.17 o 
  -6   1  15     1043.83     1005.79     19.57 o 
  -5   1  15      451.89      458.46     13.61 o 
  -4   1  15      669.85      639.03     15.94 o 
  -3   1  15     1822.05     1810.09     26.08 o 
  -2   1  15      138.65      154.86      7.17 o 
  -1   1  15        3.05       21.18      4.42 o 
   0   1  15      221.81      269.79     17.74 o 
   1   1  15      236.78      286.62      9.32 o 
   2   1  15      707.08      810.04     14.57 o 
   3   1  15       39.66       42.84      7.42 o 
   4   1  15      822.30      785.21     22.63 o 
   5   1  15      740.82      724.48     34.27 o 
   6   1  15      944.35      908.04     40.38 o 
   7   1  15        0.01        2.45      9.79 o 
   8   1  15      165.11      192.13     20.80 o 
   9   1  15      622.73      704.90     39.16 o 
 -12   2  15      404.79      413.29     14.18 o 
 -11   2  15      440.55      454.78     14.47 o 
 -10   2  15     3769.59     3838.88     53.56 o 
  -9   2  15       41.12       61.16      6.89 o 
  -8   2  15     1910.11     1905.89     30.86 o 
  -7   2  15       62.35       53.68      8.12 o 
  -6   2  15     2134.98     2213.08     32.59 o 
  -5   2  15     4810.72     4808.64     67.55 o 
  -4   2  15      311.47      307.83     11.05 o 
  -3   2  15      129.38      134.42     11.29 o 
  -2   2  15      648.68      657.15     16.48 o 
  -1   2  15     7353.33     7401.08     97.50 o 
   0   2  15      280.23      314.20     14.35 o 
   1   2  15        3.39        8.14      4.44 o 
   2   2  15     6056.12     6293.96     74.56 o 
   3   2  15      365.83      392.60     23.02 o 
   4   2  15     1834.55     1931.80     34.20 o 
   5   2  15       12.80       14.69      9.79 o 
   6   2  15      981.92      987.59     42.83 o 
   7   2  15     1420.66     1493.01     57.52 o 
   8   2  15      546.47      531.12     33.04 o 
 -12   3  15     3316.48     3404.33     57.71 o 
 -11   3  15     1501.56     1569.68     33.11 o 
 -10   3  15     2837.94     2836.51     49.28 o 
  -9   3  15        8.23       13.27      5.86 o 
  -8   3  15     9010.92     8910.07    122.33 o 
  -7   3  15     2703.81     2680.51     38.52 o 
  -6   3  15     1217.75     1199.30     21.76 o 
  -5   3  15      966.96      927.65     20.47 o 
  -4   3  15     2267.84     2250.17     48.66 o 
  -3   3  15    11096.73    11241.00    143.19 o 
  -2   3  15      212.29      220.09     10.11 o 
  -1   3  15      347.78      349.51     12.23 o 
   0   3  15     2092.10     2079.97     34.84 o 
   1   3  15     4716.16     4692.36     65.91 o 
   2   3  15     7015.78     6771.67    135.23 o 
   3   3  15      215.33      213.12     10.30 o 
   4   3  15     4636.25     4762.69     70.11 o 
   5   3  15     1646.70     1706.76     32.26 o 
   6   3  15     5023.00     5177.80    143.18 o 
   7   3  15      220.53      211.71     22.03 o 
   8   3  15      358.83      323.08     26.92 o 
 -11   4  15     2658.55     2702.38     48.49 o 
 -10   4  15     7179.98     7307.04    104.86 o 
  -9   4  15      124.74      115.68      9.13 o 
  -8   4  15     1705.67     1680.88     28.18 o 
  -7   4  15      612.56      603.45     15.02 o 
  -6   4  15     8806.56     8457.95    111.85 o 
  -5   4  15    14195.14    13874.93    174.98 o 
  -4   4  15      549.66      550.66     15.51 o 
  -3   4  15      996.55      994.52     21.66 o 
  -2   4  15      352.49      337.39     12.23 o 
  -1   4  15    27228.20    26859.70    325.95 o 
   0   4  15     2201.45     2184.06     36.25 o 
   1   4  15       65.95       64.00      6.57 o 
   2   4  15     7335.61     7136.92    118.10 o 
   3   4  15     1042.70     1060.37     23.94 o 
   4   4  15     5397.61     5509.47     80.04 o 
   5   4  15      190.31      191.41     10.77 o 
   6   4  15     1497.70     1486.28     59.35 o 
   7   4  15     5613.97     5619.58    156.64 o 
   8   4  15      893.59      966.78     46.50 o 
 -11   5  15     2461.39     2478.34     46.09 o 
 -10   5  15     2970.94     2975.77     51.77 o 
  -9   5  15      111.66      109.07      7.41 o 
  -8   5  15    16558.24    16451.81    183.74 o 
  -7   5  15     3691.21     3606.53     49.33 o 
  -6   5  15     1938.47     1935.72     34.61 o 
  -5   5  15      889.77      894.39     28.03 o 
  -4   5  15     2816.74     2719.46     43.79 o 
  -3   5  15    20812.19    20267.23    249.88 o 
  -2   5  15      304.14      283.34     11.48 o 
  -1   5  15        5.40       47.24     23.54 o 
   0   5  15     4353.86     4249.61     61.67 o 
   1   5  15     6302.03     6083.56    103.41 o 
   2   5  15     9090.62     9043.51    146.23 o 
   3   5  15       20.97       25.42      6.09 o 
   4   5  15     7740.15     7607.98    114.46 o 
   5   5  15      951.16     1021.18     24.55 o 
   6   5  15     6186.62     6111.31     89.09 o 
   7   5  15      240.68      222.74     16.37 o 
 -10   6  15    10059.66    10056.35    119.00 o 
  -9   6  15      171.11      177.50      9.41 o 
  -8   6  15     4024.81     3995.41     54.69 o 
  -7   6  15       54.88       52.15      6.80 o 
  -6   6  15     7392.20     7131.48     97.73 o 
  -5   6  15    10457.78    10146.87    132.59 o 
  -4   6  15      457.48      455.91     14.84 o 
  -3   6  15      217.89      234.80     22.17 o 
  -2   6  15      238.57      232.26     17.82 o 
  -1   6  15    16836.21    16291.28    218.73 o 
   0   6  15     1664.93     1673.34     30.81 o 
   1   6  15      275.73      274.88     23.25 o 
   2   6  15     9909.56     9924.98    160.08 o 
   3   6  15      189.69      205.25     18.38 o 
   4   6  15     6301.68     6250.25     91.00 o 
   5   6  15        6.75       12.34      6.09 o 
   6   6  15     2697.94     2652.64     47.02 o 
  -9   7  15      561.78      532.04     15.56 o 
  -8   7  15     9830.13     9795.81    130.47 o 
  -7   7  15     1449.87     1404.86     28.95 o 
  -6   7  15     1019.54      992.63     23.52 o 
  -5   7  15     1211.04     1176.90     25.66 o 
  -4   7  15     2080.15     2083.71     37.21 o 
  -3   7  15    12092.23    11745.31    151.43 o 
  -2   7  15       68.10       74.89      7.28 o 
  -1   7  15      746.62      721.69     18.57 o 
   0   7  15     3196.21     3115.74     61.44 o 
   1   7  15     4310.36     4181.54     77.44 o 
   2   7  15     4938.81     4870.30     93.62 o 
   3   7  15        6.15        9.25      6.09 o 
   4   7  15     7442.60     7383.53    105.81 o 
   5   7  15     2713.93     2716.98     48.26 o 
  -8   8  15      593.26      571.04     18.10 o 
  -7   8  15      421.90      398.41     15.06 o 
  -6   8  15     3983.61     3908.70     60.75 o 
  -5   8  15     7258.94     7114.38     98.43 o 
  -4   8  15        7.13       16.14      6.98 o 
  -3   8  15      146.52      173.46     10.35 o 
  -2   8  15      227.93      216.94     11.05 o 
  -1   8  15     7230.08     7076.59    120.28 o 
   0   8  15     1300.71     1323.12     34.61 o 
   1   8  15      561.77      508.80     20.77 o 
   2   8  15     5608.44     5519.68     98.21 o 
   3   8  15      153.64      178.03     11.26 o 
   4   8  15     2787.09     2765.40     49.44 o 
  -6   9  15        2.74       26.31      6.80 o 
  -5   9  15       49.14       50.33      8.04 o 
  -4   9  15      630.82      639.34     26.37 o 
  -3   9  15     3679.69     3667.34     57.68 o 
  -2   9  15      683.41      656.36     18.57 o 
  -1   9  15      139.78      152.56     12.85 o 
   0   9  15      529.93      532.79     21.19 o 
   1   9  15      771.26      745.89     25.96 o 
   2   9  15     2560.98     2508.66     74.65 o 
 -12   0  16     3691.47     3836.53     78.14 o 
 -11   0  16    10001.29     9849.92    168.70 o 
 -10   0  16       27.25       18.97      7.79 o 
  -9   0  16     7406.31     7468.72    137.67 o 
  -8   0  16     9628.58     9942.93    179.28 o 
  -7   0  16      697.54      733.27     31.82 o 
  -6   0  16     6103.69     5999.03    105.87 o 
  -5   0  16     1346.39     1240.91     44.06 o 
  -4   0  16    16648.77    16839.17    364.69 o 
  -3   0  16      399.44      429.19     16.37 o 
  -2   0  16       12.84       12.52      5.57 o 
  -1   0  16     5695.46     5683.29     94.75 o 
   0   0  16     5059.33     5138.73     86.96 o 
   1   0  16    28636.06    29311.26    446.96 o 
   2   0  16       50.23       63.64      8.19 o 
   3   0  16      680.64      745.07     21.95 o 
   4   0  16     3965.95     4211.02    115.04 o 
 -12   1  16     1416.05     1493.12     28.81 o 
 -11   1  16     4790.32     4888.25     66.22 o 
 -10   1  16       81.80      112.93     10.07 o 
  -9   1  16     5104.52     5127.44     67.20 o 
  -8   1  16       54.99       74.00      6.69 o 
  -7   1  16     6616.98     6529.30     80.93 o 
  -6   1  16    25556.85    25491.56    282.03 o 
  -5   1  16     1258.76     1232.74     31.58 o 
  -4   1  16     2208.16     2277.18     37.62 o 
  -3   1  16      940.20      944.53     20.69 o 
  -2   1  16    12513.82    12489.95    136.12 o 
  -1   1  16    15036.03    15253.54    190.06 o 
   0   1  16      130.00      150.19     10.88 o 
   1   1  16     4149.86     4199.26     60.05 o 
   2   1  16      344.32      355.91     10.96 o 
   3   1  16    13788.30    14552.30    232.33 o 
   4   1  16        3.67        7.34      8.57 o 
   5   1  16      974.45      941.08     40.38 o 
   6   1  16     9829.98     9889.34    247.20 o 
   7   1  16      329.01      361.01     26.92 o 
   8   1  16     5889.14     5975.70    162.76 o 
 -11   2  16     6382.19     6485.78     95.59 o 
 -10   2  16       25.62       23.21      6.80 o 
  -9   2  16     5325.68     5355.39     80.13 o 
  -8   2  16     6133.58     6084.74     88.37 o 
  -7   2  16      236.69      255.93     12.23 o 
  -6   2  16      536.46      543.36     19.90 o 
  -5   2  16     1701.29     1752.70     43.21 o 
  -4   2  16    22109.92    22133.58    379.39 o 
  -3   2  16      467.11      436.80     15.02 o 
  -2   2  16      114.10      113.46     12.90 o 
  -1   2  16     4307.39     4296.69     61.70 o 
   0   2  16     3281.55     3339.95     50.39 o 
   1   2  16    23804.39    24252.95    295.34 o 
   2   2  16       20.28       20.21      4.56 o 
   3   2  16      760.90      759.11     19.20 o 
   4   2  16     2934.46     2965.41     63.12 o 
   5   2  16     2351.74     2426.75     78.32 o 
   6   2  16     2964.89     3064.34     94.23 o 
   7   2  16      744.87      773.43     39.16 o 
 -11   3  16     1128.75     1149.26     32.63 o 
 -10   3  16      139.66      150.68     10.82 o 
  -9   3  16      439.04      431.65     15.98 o 
  -8   3  16       16.22       33.46      7.31 o 
  -7   3  16     3431.97     3523.00     56.62 o 
  -6   3  16    11862.19    12170.63    155.65 o 
  -5   3  16      149.59      158.31      9.35 o 
  -4   3  16     1801.27     1857.23     37.61 o 
  -3   3  16      279.71      266.10     15.45 o 
  -2   3  16     3282.91     3301.36     50.40 o 
  -1   3  16     6237.69     6247.91     85.01 o 
   0   3  16     1208.69     1176.75     24.00 o 
   1   3  16     1429.54     1409.06     27.00 o 
   2   3  16      560.84      544.96     16.42 o 
   3   3  16     5121.80     5241.64     76.77 o 
   4   3  16       13.10       13.04      5.86 o 
   5   3  16      475.57      498.46     20.71 o 
   6   3  16     8483.29     8557.87    220.28 o 
   7   3  16      431.82      462.59     30.59 o 
 -11   4  16     2313.85     2357.21     44.76 o 
 -10   4  16       86.81       84.38      9.04 o 
  -9   4  16      472.54      462.78     27.07 o 
  -8   4  16     1984.64     1990.58     38.06 o 
  -7   4  16       21.65       50.54     12.12 o 
  -6   4  16      930.43      955.93     22.32 o 
  -5   4  16      818.59      842.46     20.25 o 
  -4   4  16     1379.82     1417.30     28.24 o 
  -3   4  16        7.13       11.50      6.46 o 
  -2   4  16      111.85      118.78      8.42 o 
  -1   4  16     1989.87     1972.72     34.61 o 
   0   4  16     1001.14     1079.80     23.03 o 
   1   4  16     5789.64     5710.38     98.19 o 
   2   4  16      106.95      107.11      9.52 o 
   3   4  16       58.51       68.43      7.51 o 
   4   4  16      603.38      641.52     18.48 o 
   5   4  16        1.78       13.70      9.00 o 
   6   4  16      140.80      131.46     12.53 o 
   7   4  16      981.38     1025.53     47.73 o 
 -10   5  16      990.24      941.34     25.12 o 
  -9   5  16       49.74       58.70      8.09 o 
  -8   5  16      376.69      367.00     12.76 o 
  -7   5  16      712.32      730.30     19.70 o 
  -6   5  16     1020.85      991.12     23.05 o 
  -5   5  16      794.93      820.39     20.72 o 
  -4   5  16      280.34      282.80     12.23 o 
  -3   5  16      226.11      222.49     10.82 o 
  -2   5  16       13.40       20.40      5.65 o 
  -1   5  16      300.35      333.01     12.72 o 
   0   5  16      507.23      533.53     15.74 o 
   1   5  16        1.08        6.73      6.06 o 
   2   5  16      188.69      201.13     13.39 o 
   3   5  16       27.12       31.63      6.57 o 
   4   5  16      116.63      110.84      9.35 o 
   5   5  16        1.51        3.91     10.33 o 
   6   5  16      815.11      800.13     28.90 o 
  -9   6  16      747.64      733.52     18.43 o 
  -8   6  16        1.01       14.21      5.76 o 
  -7   6  16      872.21      862.64     21.88 o 
  -6   6  16      463.12      444.66     15.51 o 
  -5   6  16      847.65      874.17     22.30 o 
  -4   6  16     1856.05     1825.76     33.90 o 
  -3   6  16      481.50      471.82     15.54 o 
  -2   6  16      146.98      144.61     14.47 o 
  -1   6  16      331.78      355.87     13.39 o 
   0   6  16        0.59        2.28      6.45 o 
   1   6  16       13.85       17.64     12.24 o 
   2   6  16       82.71       77.25     11.63 o 
   3   6  16      714.58      696.21     20.39 o 
   4   6  16       29.86       35.36      7.28 o 
   5   6  16     1019.97     1002.37     25.55 o 
  -8   7  16       74.43       75.68      7.99 o 
  -7   7  16        6.44        2.04      5.65 o 
  -6   7  16      794.59      784.18     20.93 o 
  -5   7  16        0.60       -1.95      7.67 o 
  -4   7  16       17.19       25.65      5.86 o 
  -3   7  16       72.88       82.29     11.32 o 
  -2   7  16     3887.57     3651.59    103.01 o 
  -1   7  16      961.18      936.86     23.52 o 
   0   7  16     1702.28     1579.19     67.92 o 
   1   7  16      880.05      891.23     28.76 o 
   2   7  16     1114.05     1153.49     32.44 o 
   3   7  16     2759.12     2754.00     49.01 o 
   4   7  16      489.39      481.67     17.84 o 
  -6   8  16      245.20      239.14     12.43 o 
  -5   8  16      565.80      548.24     17.39 o 
  -4   8  16     7776.26     7666.24    152.71 o 
  -3   8  16      863.64      820.75     21.40 o 
  -2   8  16      347.83      358.15     14.10 o 
  -1   8  16      142.67      156.26     30.59 o 
   0   8  16      399.13      369.66     19.58 o 
   1   8  16     2289.10     2324.41     51.48 o 
   2   8  16        6.82        7.20      7.32 o 
  -3   9  16        2.16        9.88      6.03 o 
  -2   9  16     8154.68     7751.16    132.40 o 
  -1   9  16     3633.27     3595.51     93.01 o 
 -11   1  17       46.21       53.63      8.22 o 
 -10   1  17       75.97      112.38     10.91 o 
  -9   1  17      551.19      566.20     18.13 o 
  -8   1  17        1.37        6.65      6.22 o 
  -7   1  17       85.07      103.80      8.48 o 
  -6   1  17        0.53        1.84      6.06 o 
  -5   1  17     1273.45     1305.46     33.31 o 
  -4   1  17     1826.20     1824.98     40.67 o 
  -3   1  17      295.05      329.02     14.67 o 
  -2   1  17      148.08      150.03      8.93 o 
  -1   1  17       50.74       65.61      8.19 o 
   0   1  17     2470.37     2389.55     39.33 o 
   1   1  17       52.19       70.41      5.95 o 
   2   1  17       51.48       81.75      6.56 o 
   3   1  17       55.27       64.86      9.06 o 
   4   1  17      488.51      510.32     29.37 o 
   5   1  17      378.40      416.08     28.15 o 
   6   1  17       30.59       46.50     13.46 o 
 -11   2  17      836.77      855.96     23.96 o 
 -10   2  17     1185.57     1196.10     28.46 o 
  -9   2  17      461.42      434.37     16.22 o 
  -8   2  17       18.08       29.20      6.57 o 
  -7   2  17     5347.06     5334.36     79.22 o 
  -6   2  17       60.19       54.39      9.06 o 
  -5   2  17      382.17      424.50     14.52 o 
  -4   2  17       37.42       43.19      8.74 o 
  -3   2  17     3921.64     3933.26     58.63 o 
  -2   2  17     5181.04     5370.38     75.36 o 
  -1   2  17        3.74       11.28      5.83 o 
   0   2  17        6.83       19.25      5.38 o 
   1   2  17      351.44      405.39     14.79 o 
   2   2  17     3639.98     3716.52     71.56 o 
   3   2  17     1438.19     1447.75     29.33 o 
   4   2  17       86.89      108.92     15.91 o 
   5   2  17     3049.30     3238.11     97.90 o 
   6   2  17       25.79       37.94     13.46 o 
 -10   3  17     2343.89     2377.81     44.83 o 
  -9   3  17     3364.72     3358.10     56.62 o 
  -8   3  17     1003.70     1011.16     25.17 o 
  -7   3  17     2665.65     2753.36     57.54 o 
  -6   3  17      123.04      132.12      8.95 o 
  -5   3  17     5722.39     5839.94     81.71 o 
  -4   3  17     5090.17     5054.24     72.29 o 
  -3   3  17     1579.22     1550.05     36.81 o 
  -2   3  17      551.38      568.75     16.48 o 
  -1   3  17      242.08      242.21     14.44 o 
   0   3  17    12337.12    12826.15    163.20 o 
   1   3  17      105.65      121.97      8.42 o 
   2   3  17       39.59       49.65      7.09 o 
   3   3  17     2512.54     2469.30     43.19 o 
   4   3  17     2131.00     2133.41     39.17 o 
   5   3  17     4659.64     4628.33    130.94 o 
   6   3  17       37.79       35.49     13.46 o 
 -10   4  17     6341.85     6447.70     96.24 o 
  -9   4  17     1819.63     1814.79     37.10 o 
  -8   4  17      311.89      343.18     14.80 o 
  -7   4  17    11141.30    11141.11    310.84 o 
  -6   4  17       14.40       29.71      7.29 o 
  -5   4  17     4299.92     4366.94     64.75 o 
  -4   4  17      339.58      352.14     24.59 o 
  -3   4  17     4292.24     4258.10     68.21 o 
  -2   4  17    11073.27    11071.50    150.57 o 
  -1   4  17       22.13       28.40      8.14 o 
   0   4  17      552.84      561.66     16.22 o 
   1   4  17     1100.40     1120.32     30.71 o 
   2   4  17     9426.12     9459.44    129.34 o 
   3   4  17     4566.68     4655.38     70.87 o 
   4   4  17        2.81        4.75      6.38 o 
   5   4  17     4949.16     4874.46     94.52 o 
  -9   5  17     3951.95     4026.41     65.89 o 
  -8   5  17     1218.08     1187.19     33.75 o 
  -7   5  17     3041.12     3016.86     49.65 o 
  -6   5  17       35.26       41.24      6.80 o 
  -5   5  17     9883.94     9958.06    131.40 o 
  -4   5  17     6635.96     6652.32     92.54 o 
  -3   5  17     1789.57     1808.94     33.90 o 
  -2   5  17      559.53      536.41     16.71 o 
  -1   5  17      365.26      395.18     14.10 o 
   0   5  17    15054.57    14972.38    233.21 o 
   1   5  17      165.64      185.27     24.48 o 
   2   5  17      185.66      194.25     12.90 o 
   3   5  17     5007.84     4965.80     75.54 o 
   4   5  17     3662.14     3675.24     97.26 o 
   5   5  17     7133.65     7379.56    105.60 o 
  -8   6  17      573.62      560.17     18.07 o 
  -7   6  17     9998.22     9958.85    132.82 o 
  -6   6  17       35.16       56.47      9.27 o 
  -5   6  17     1709.49     1632.81     32.25 o 
  -4   6  17       26.88       27.34      6.28 o 
  -3   6  17     6780.74     6691.19     93.02 o 
  -2   6  17    12320.03    12228.22    264.45 o 
  -1   6  17       15.67       30.95      6.48 o 
   0   6  17        5.67       35.49      8.65 o 
   1   6  17      618.83      613.10     43.44 o 
   2   6  17     8200.27     8345.82    136.64 o 
   3   6  17     3332.48     3284.98     55.63 o 
   4   6  17      127.75      141.09     11.04 o 
  -7   7  17     3403.64     3403.97     56.69 o 
  -6   7  17       43.74       47.87      7.51 o 
  -5   7  17     7085.96     6937.54     97.03 o 
  -4   7  17     5509.96     5417.58     78.89 o 
  -3   7  17     1961.33     1931.91     36.25 o 
  -2   7  17      392.66      387.51     14.52 o 
  -1   7  17      838.20      815.40     26.83 o 
   0   7  17    13016.87    12980.72    206.38 o 
   1   7  17       79.96       99.59     10.79 o 
   2   7  17       22.06       21.62      7.07 o 
  -4   8  17       42.59       55.48      7.77 o 
  -3   8  17     3603.08     3415.74     55.08 o 
  -2   8  17     4177.79     4050.18     77.88 o 
  -1   8  17        2.15       15.27      8.19 o 
   0   8  17       44.22       57.52      9.92 o 
 -10   0  18     1373.99     1440.39     55.07 o 
  -9   0  18     1862.46     1895.63     63.64 o 
  -8   0  18     4231.49     4229.37    113.81 o 
  -7   0  18        9.82       14.69     11.01 o 
  -6   0  18     8971.71     9294.59    216.61 o 
  -5   0  18    12092.26    12104.38    271.68 o 
  -4   0  18     2372.57     2304.37     69.76 o 
  -3   0  18     3811.49     3628.50     96.68 o 
  -2   0  18     1125.94     1108.90     28.52 o 
  -1   0  18    15158.23    15620.55    239.69 o 
   0   0  18     2361.93     2430.42     69.76 o 
   1   0  18       10.67       44.06     11.01 o 
   2   0  18     2790.32     2823.25     77.10 o 
 -10   1  18     9265.22     9453.85    132.10 o 
  -9   1  18      152.66      153.01     10.82 o 
  -8   1  18     3470.04     3632.34     59.54 o 
  -7   1  18     1991.64     1926.71     45.89 o 
  -6   1  18     4524.71     4649.10     85.67 o 
  -5   1  18      363.68      375.79     33.04 o 
  -4   1  18     4733.46     4726.20     92.40 o 
  -3   1  18    11186.21    11324.45    239.03 o 
  -2   1  18      379.14      417.84     19.16 o 
  -1   1  18      464.21      486.81     15.06 o 
   0   1  18     1844.19     1879.74     33.67 o 
   1   1  18     5847.78     6050.01     73.88 o 
   2   1  18    15317.23    15901.20    254.79 o 
 -10   2  18      652.26      690.56     21.64 o 
  -9   2  18     1472.36     1409.44     33.54 o 
  -8   2  18     6225.83     6213.96     91.46 o 
  -7   2  18       80.01       79.46     17.13 o 
  -6   2  18     4276.00     4400.33     81.77 o 
  -5   2  18     9507.99     9718.08    158.36 o 
  -4   2  18     1730.38     1831.44     33.64 o 
  -3   2  18     3362.71     3535.11     54.40 o 
  -2   2  18      159.85      183.64     10.35 o 
  -1   2  18     7033.22     6958.55     94.67 o 
   0   2  18     1158.19     1219.89     25.64 o 
   1   2  18       43.00       58.40      5.95 o 
   2   2  18      759.33      791.26     20.90 o 
   3   2  18     3283.12     3381.88     68.80 o 
   4   2  18     6338.54     6598.61    175.00 o 
   5   2  18      577.14      608.22     34.27 o 
  -9   3  18        0.43        3.77      6.09 o 
  -8   3  18     1315.58     1297.03     35.90 o 
  -7   3  18      422.34      409.20     24.48 o 
  -6   3  18      678.55      687.35     24.23 o 
  -5   3  18      970.39      969.79     22.82 o 
  -4   3  18     3463.35     3538.45     81.22 o 
  -3   3  18     4743.21     4875.71     70.89 o 
  -2   3  18      568.50      594.03     17.18 o 
  -1   3  18      588.36      613.48     22.87 o 
   0   3  18     1550.51     1567.71     30.37 o 
   1   3  18     3931.63     3963.89     74.40 o 
   2   3  18     8183.28     8283.98    115.30 o 
   3   3  18      355.21      367.00     14.80 o 
   4   3  18       43.74       50.85      9.52 o 
   5   3  18      589.48      576.40     34.27 o 
  -9   4  18      491.53      521.98     18.60 o 
  -8   4  18     1211.40     1190.57     34.17 o 
  -7   4  18       72.71       73.75     11.63 o 
  -6   4  18     2348.80     2351.60     41.42 o 
  -5   4  18     3365.25     3390.33     54.15 o 
  -4   4  18      964.02      989.48     23.50 o 
  -3   4  18      802.53      807.18     22.95 o 
  -2   4  18       16.84       17.95      5.65 o 
  -1   4  18     1454.92     1526.99     35.26 o 
   0   4  18      591.07      623.14     22.50 o 
   1   4  18      238.56      231.87     16.52 o 
   2   4  18       50.19       51.03      7.51 o 
   3   4  18     1285.19     1328.06     44.19 o 
   4   4  18     2252.50     2282.05     44.78 o 
  -8   5  18       16.37       32.34      9.06 o 
  -7   5  18      180.16      189.22     34.88 o 
  -6   5  18      120.17      134.36      9.59 o 
  -5   5  18      567.53      575.68     18.10 o 
  -4   5  18     1056.48     1061.30     24.96 o 
  -3   5  18       77.15       71.27      7.77 o 
  -2   5  18       77.60       70.12      8.45 o 
  -1   5  18        0.28       41.75     17.34 o 
   0   5  18      235.05      264.15     15.99 o 
   1   5  18      212.24      230.50     15.12 o 
   2   5  18     1387.59     1394.43     30.98 o 
   3   5  18      213.97      219.91     12.68 o 
  -6   6  18       64.43       62.34      8.22 o 
  -5   6  18      100.77      102.83      8.70 o 
  -4   6  18       64.65       72.34      7.77 o 
  -3   6  18      472.93      472.26     16.22 o 
  -2   6  18       38.58       46.80      7.28 o 
  -1   6  18     1427.35     1425.57     37.21 o 
   0   6  18        2.03        8.35      7.32 o 
   1   6  18     1168.92     1182.62     33.72 o 
   2   6  18       49.47       63.74     15.02 o 
  -4   7  18      315.97      328.13     14.13 o 
  -3   7  18     2409.28     2368.17     42.58 o 
  -2   7  18      346.59      312.44     20.80 o 
  -1   7  18      288.11      320.87     19.58 o 
   0   7  18        1.24       -1.84      6.92 o 
  -9   1  19     1225.84     1271.02     29.91 o 
  -8   1  19      148.70      133.87     29.37 o 
  -7   1  19       57.14       63.00     11.63 o 
  -6   1  19      286.02      301.58     31.82 o 
  -5   1  19      158.29      164.98     12.98 o 
  -4   1  19      826.55      849.66     28.76 o 
  -3   1  19        7.44       18.57      7.32 o 
  -2   1  19      168.65      168.12     10.11 o 
  -1   1  19      463.71      503.00     16.00 o 
   0   1  19      323.58      379.56     14.10 o 
   1   1  19      135.36      172.63     10.55 o 
   2   1  19       28.08       23.25     11.01 o 
  -8   2  19      280.72      305.76     17.72 o 
  -7   2  19     2729.12     2768.26     58.84 o 
  -6   2  19     1000.19     1061.50     31.58 o 
  -5   2  19       57.49       76.40      9.92 o 
  -4   2  19     2698.39     2608.78    124.21 o 
  -3   2  19        6.67       23.95      6.28 o 
  -2   2  19      823.26      822.30     20.95 o 
  -1   2  19        2.45       13.87      5.65 o 
   0   2  19      909.74      965.19     31.93 o 
   1   2  19     3447.42     3585.16     57.58 o 
   2   2  19       40.61       57.68      7.71 o 
   3   2  19      186.67      197.03     23.25 o 
  -8   3  19      532.51      532.04     26.31 o 
  -7   3  19      540.66      573.92     22.92 o 
  -6   3  19     3299.28     3367.49     67.93 o 
  -5   3  19      735.12      740.18     25.52 o 
  -4   3  19     2364.14     2466.16     42.61 o 
  -3   3  19        0.45        4.08      5.65 o 
  -2   3  19     3595.75     3732.60     58.15 o 
  -1   3  19     3568.43     3706.84     57.45 o 
   0   3  19     1917.07     1977.19     45.00 o 
   1   3  19        7.31       14.14      8.78 o 
   2   3  19        1.16        8.97      6.36 o 
   3   3  19     6203.89     6351.63     94.95 o 
  -7   4  19     2977.39     2946.44     62.30 o 
  -6   4  19     3222.60     3182.70    102.80 o 
  -5   4  19      152.15      147.40     10.35 o 
  -4   4  19     8048.52     8335.33    113.27 o 
  -3   4  19      149.75      157.03     10.55 o 
  -2   4  19     5210.29     5342.41     77.47 o 
  -1   4  19        6.95        2.87     10.28 o 
   0   4  19     1721.30     1735.83     42.38 o 
   1   4  19     8424.38     8494.25    141.91 o 
   2   4  19      190.88      195.79     16.44 o 
  -6   5  19     6351.12     6286.95     90.17 o 
  -5   5  19     1705.23     1759.06     34.82 o 
  -4   5  19     3246.11     3477.22     56.28 o 
  -3   5  19       29.79       34.12      6.99 o 
  -2   5  19     6660.93     6774.12     94.91 o 
  -1   5  19     4883.14     4889.82     90.00 o 
   0   5  19     1772.78     1869.58     44.56 o 
   1   5  19      229.94      260.38     34.27 o 
  -3   6  19      487.37      510.16     21.60 o 
  -2   6  19     3049.10     3034.77     50.84 o 
  -7   0  20     2033.24     2040.04     68.53 o 
  -6   0  20       82.11      108.92     17.13 o 
  -5   0  20     6863.66     7238.64    176.22 o 
  -4   0  20     1303.57     1353.50     51.40 o 
  -3   0  20     6647.55     6614.52    162.76 o 
  -2   0  20     4615.52     4618.54    119.93 o 
  -1   0  20     2016.88     2051.05     64.86 o 
   0   0  20     3761.14     4005.42    106.47 o 
   1   0  20      300.16      294.93     22.03 o 
  -7   1  20     6173.31     6197.84    110.76 o 
  -6   1  20       21.25       54.45     17.74 o 
  -5   1  20     3917.87     3970.38     81.38 o 
  -4   1  20     4263.75     4295.58     81.34 o 
  -3   1  20     9031.74     9290.50    199.48 o 
  -2   1  20     2678.30     2848.54     58.84 o 
  -1   1  20      908.48      924.77     22.84 o 
   0   1  20     7666.29     7975.05    108.33 o 
   1   1  20        0.73       -1.22      9.79 o 
  -6   2  20      128.75      109.26     12.11 o 
  -5   2  20     3232.43     3276.82     66.63 o 
  -4   2  20      147.20      165.72     13.39 o 
  -3   2  20     6632.82     6734.19    116.39 o 
  -2   2  20     4319.41     4452.75     67.11 o 
  -1   2  20     2151.19     2308.56     41.21 o 
   0   2  20     1317.42     1404.43     36.34 o 
   1   2  20     1319.46     1322.05     70.37 o 
  -6   3  20      200.55      214.65     15.12 o 
  -5   3  20     1244.46     1315.67     36.34 o 
  -4   3  20     2786.04     2873.26     89.95 o 
  -3   3  20     2335.42     2383.90     42.38 o 
  -2   3  20     1932.03     2026.68     37.91 o 
  -1   3  20      167.82      178.15     11.26 o 
   0   3  20     2504.11     2554.16     54.94 o 
   1   3  20      139.80      140.74     10.55 o 
  -4   4  20      146.81      158.02     10.55 o 
  -3   4  20     1805.47     1781.65     35.07 o 
  -2   4  20      375.79      406.81     16.00 o 
  -1   4  20      531.52      547.55     22.05 o 
  -3   1  21      768.92      816.08     27.25 o 
  -2   1  21      238.48      248.59     15.99 o 
                                                 
